# Supplementary material for: 4-Chloro-3-ethyl­phenol
Source: Acta Crystallogr Sect E Struct Rep Online. 2014 Jun 21;70(Pt 7):o801. doi: 10.1107/S1600536814013919 (PMC4120563; doi:10.1107/S1600536814013919)
Supplement: Supplementary file 1 [file e-70-0o801-sup1.cif]

##############################################################################
#                                                                            #
# This CIF contains the data in a paper accepted for publication in          #
# Acta Crystallographica Section E. It conforms to the requirements of       #
# Notes for Authors for Acta Crystallographica Section E, and has been       #
# peer reviewed under the auspices of the IUCr Commission on Journals.       #
#                                                                            #
# Full details of the Crystallographic Information File format               #
# are given in the paper "The Crystallographic Information File (CIF):       #
# a New Standard Archive File for Crystallography" by S. R. Hall, F. H.      #
# Allen and I. D. Brown [Acta Cryst. (1991), A47, 655-685].                  #
#                                                                            #
# The current version of the core CIF dictionary is obtainable from          #
# ftp://ftp.iucr.org/pub/cif_core.dic.                                       #
#                                                                            #
# Software is freely available for graphical display of the structure(s)     #
# in this CIF. For information consult the CIF software page                 #
# http://www.iucr.org/resources/cif/software.                                #
#                                                                            #
# This file may be used for bona fide research purposes within the           #
# scientific community so long as proper attribution is given to the journal # 
# article from which it was obtained.                                        #
#                                                                            #
##############################################################################
data_I
_database_code_depnum_ccdc_archive 'CCDC 1008296'
_audit_creation_method     SHELXL-97
_chemical_name_systematic     '4-chloro-3-ethylphenol'
_chemical_name_common     '4-chloro-3-ethylphenol'
_chemical_formula_moiety     'C8 H9 Cl O'
_chemical_formula_sum     'C8 H9 Cl O'
_chemical_formula_iupac     'C8 H9 Cl O'
_chemical_formula_weight     156.60
_chemical_melting_point     ?
_symmetry_cell_setting     triclinic
_symmetry_space_group_name_H-M     'P -1'
_symmetry_space_group_name_Hall     '-P 1'
loop_
    _symmetry_equiv_pos_as_xyz
    'x, y, z'
    '-x, -y, -z'
_cell_length_a     7.5580(7)
_cell_length_b     8.6854(8)
_cell_length_c     12.2520(11)
_cell_angle_alpha     78.3630(10)
_cell_angle_beta     78.7620(10)
_cell_angle_gamma     80.3550(10)
_cell_volume     765.72(12)
_cell_formula_units_Z     4
_cell_measurement_reflns_used     9958
_cell_measurement_theta_min     2.71
_cell_measurement_theta_max     30.52
_cell_measurement_temperature     125(2)
_exptl_crystal_description     block
_exptl_crystal_colour     colourless
_exptl_crystal_size_max     0.20
_exptl_crystal_size_mid     0.15
_exptl_crystal_size_min     0.10
_exptl_crystal_density_diffrn     1.358
_exptl_crystal_density_meas     ?
_exptl_crystal_density_method     'not measured'
_exptl_crystal_F_000     328
_exptl_absorpt_coefficient_mu     0.422
_exptl_absorpt_correction_type     multi-scan
_exptl_absorpt_process_details     '(SADABS; Bruker, 2007)'
_exptl_absorpt_correction_T_min     0.9103
_exptl_absorpt_correction_T_max     0.9490
_exptl_special_details     ?
_diffrn_ambient_temperature     125(2)
_diffrn_radiation_type     MoK\a
_diffrn_radiation_wavelength     0.71073
_diffrn_radiation_source     'fine-focus sealed tube'
_diffrn_radiation_monochromator     graphite
_diffrn_measurement_device_type     'Bruker APEXII CCD'
_diffrn_measurement_method     '\f and \w scans'
_diffrn_detector_area_resol_mean     ?
_diffrn_reflns_number     17904
_diffrn_reflns_av_R_equivalents     0.0186
_diffrn_reflns_av_sigmaI/netI     0.0156
_diffrn_reflns_theta_min     1.72
_diffrn_reflns_theta_max     30.54
_diffrn_reflns_theta_full     30.54
_diffrn_measured_fraction_theta_max     0.992
_diffrn_measured_fraction_theta_full     0.992
_diffrn_reflns_limit_h_min     -10
_diffrn_reflns_limit_h_max     10
_diffrn_reflns_limit_k_min     -12
_diffrn_reflns_limit_k_max     12
_diffrn_reflns_limit_l_min     -17
_diffrn_reflns_limit_l_max     17
_refine_special_details
;
Refinement of <i>F</i>^2^ against ALL reflections. The weighted <i>R</i>-factor
<i>wR</i> and goodness of fit <i>S</i> are based on <i>F</i>^2^, conventional
<i>R</i>-factors <i>R</i> are based on <i>F</i>, with <i>F</i> set to zero for
negative <i>F</i>^2^. The threshold expression of <i>F</i>^2^ >
\s(<i>F</i>^2^) is used only for calculating <i>R</i>-factors(gt) <i>etc</i>.
and is not relevant to the choice of reflections for refinement.
<i>R</i>-factors based on <i>F</i>^2^ are statistically about twice as large
as those based on <i>F</i>, and <i>R</i>- factors based on ALL data will be
even larger.
;
_reflns_number_total     4656
_reflns_number_gt     4176
_reflns_threshold_expression     I>2sigma(I)
_refine_ls_structure_factor_coef     Fsqd
_refine_ls_matrix_type     full
_refine_ls_R_factor_all     0.0409
_refine_ls_R_factor_gt     0.0367
_refine_ls_wR_factor_gt     0.1049
_refine_ls_wR_factor_ref     0.1072
_refine_ls_goodness_of_fit_ref     1.127
_refine_ls_restrained_S_all     1.128
_refine_ls_number_reflns     4656
_refine_ls_number_parameters     183
_refine_ls_number_restraints     4
_refine_ls_hydrogen_treatment     constr
_refine_ls_weighting_scheme     calc
_refine_ls_weighting_details
         'calc w=1/[\s^2^(Fo^2^)+(0.0336P)^2^+0.7510P] where P=(Fo^2^+2Fc^2^)/3'
_atom_sites_solution_hydrogens     geom
_atom_sites_solution_primary     direct
_atom_sites_solution_secondary     difmap
_refine_ls_shift/su_max     0.000
_refine_ls_shift/su_mean     0.000
_refine_diff_density_max     0.480
_refine_diff_density_min     -0.258
_refine_ls_extinction_method     none
_refine_ls_extinction_coef     ?
loop_
    _atom_type_symbol
    _atom_type_description
    _atom_type_scat_dispersion_real
    _atom_type_scat_dispersion_imag
    _atom_type_scat_source
    'C' 'C' 0.0033 0.0016
                         'International Tables Vol C Tables 4.2.6.8 and 6.1.1.4'
    'H' 'H' 0.0000 0.0000
                         'International Tables Vol C Tables 4.2.6.8 and 6.1.1.4'
    'O' 'O' 0.0106 0.0060
                         'International Tables Vol C Tables 4.2.6.8 and 6.1.1.4'
    'Cl' 'Cl' 0.1484 0.1585
                         'International Tables Vol C Tables 4.2.6.8 and 6.1.1.4'
_computing_data_collection     'APEX2 (Bruker, 2007)'
_computing_cell_refinement     'SAINT (Bruker, 2007)'
_computing_data_reduction     'SAINT (Bruker, 2007)'
_computing_structure_solution     'SHELXS97 (Sheldrick, 2008)'
_computing_structure_refinement     'SHELXL97 (Sheldrick, 2008)'
_computing_molecular_graphics     'SHELXTL (Sheldrick, 2008)'
_computing_publication_material
;
SHELXTL (Sheldrick, 2008), OLEX2 (Dolomanov <i>et al.</i>, 2009)
and Mercury
(Macrae <i>et al.</i>, 2006)
;
loop_
    _atom_site_type_symbol
    _atom_site_label
    _atom_site_fract_x
    _atom_site_fract_y
    _atom_site_fract_z
    _atom_site_U_iso_or_equiv
    _atom_site_adp_type
    _atom_site_calc_flag
    _atom_site_refinement_flags
    _atom_site_occupancy
    _atom_site_symmetry_multiplicity
    _atom_site_disorder_assembly
    _atom_site_disorder_group
    Cl Cl1 -0.28100(5) 0.74811(5) 0.30473(4) 0.02708(10) Uani d . 1 1 . .
    O O1 0.36924(19) 0.62233(15) 0.52135(12) 0.0328(3) Uani d D 1 1 . .
    H H1 0.4258 0.5340 0.5280 0.039 Uiso d PRD 0.50 1 . .
    H H1A 0.4024 0.7019 0.5320 0.039 Uiso d PRD 0.50 1 . .
    C C1 0.2194(2) 0.65320(17) 0.46838(13) 0.0186(3) Uani d . 1 1 . .
    C C2 0.20646(19) 0.56371(16) 0.38898(12) 0.0173(3) Uani d . 1 1 . .
    H H2B 0.3035 0.4836 0.3702 0.021 Uiso calc R 1 1 . .
    C C3 0.05376(19) 0.58914(16) 0.33626(11) 0.0157(2) Uani d . 1 1 . .
    C C4 -0.08454(19) 0.70975(17) 0.36563(12) 0.0171(3) Uani d . 1 1 . .
    C C5 -0.0719(2) 0.80067(17) 0.44421(13) 0.0192(3) Uani d . 1 1 . .
    H H5A -0.1676 0.8822 0.4622 0.023 Uiso calc R 1 1 . .
    C C6 0.0802(2) 0.77258(17) 0.49633(12) 0.0197(3) Uani d . 1 1 . .
    H H6A 0.0894 0.8340 0.5505 0.024 Uiso calc R 1 1 . .
    C C7 0.0464(2) 0.49276(18) 0.24819(13) 0.0207(3) Uani d . 1 1 . .
    H H7A -0.0793 0.4686 0.2557 0.025 Uiso calc R 1 1 . .
    H H7B 0.1272 0.3910 0.2611 0.025 Uiso calc R 1 1 . .
    C C8 0.1054(3) 0.5813(2) 0.12819(13) 0.0276(3) Uani d . 1 1 . .
    H H8A 0.1021 0.5144 0.0733 0.041 Uiso calc R 1 1 . .
    H H8B 0.2294 0.6062 0.1207 0.041 Uiso calc R 1 1 . .
    H H8C 0.0223 0.6799 0.1140 0.041 Uiso calc R 1 1 . .
    Cl Cl2 0.36637(6) 0.24774(5) -0.04071(3) 0.02827(10) Uani d . 1 1 . .
    O O2 0.53688(18) 0.12745(14) 0.41968(10) 0.0271(3) Uani d D 1 1 . .
    H H2 0.5511 0.2054 0.4427 0.033 Uiso d PRD 0.50 1 . .
    H H2A 0.5219 0.0420 0.4598 0.033 Uiso d PRD 0.50 1 . .
    C C9 0.4935(2) 0.15527(17) 0.31266(12) 0.0171(3) Uani d . 1 1 . .
    C C10 0.37918(19) 0.06378(16) 0.28560(12) 0.0172(3) Uani d . 1 1 . .
    H H10A 0.3293 -0.0170 0.3419 0.021 Uiso calc R 1 1 . .
    C C11 0.33641(19) 0.08887(17) 0.17674(12) 0.0172(3) Uani d . 1 1 . .
    C C12 0.4129(2) 0.20931(18) 0.09713(12) 0.0188(3) Uani d . 1 1 . .
    C C13 0.5254(2) 0.30228(18) 0.12387(13) 0.0204(3) Uani d . 1 1 . .
    H H13A 0.5744 0.3839 0.0679 0.024 Uiso calc R 1 1 . .
    C C14 0.5662(2) 0.27599(18) 0.23228(13) 0.0195(3) Uani d . 1 1 . .
    H H14A 0.6426 0.3394 0.2513 0.023 Uiso calc R 1 1 . .
    C C15 0.2080(2) -0.00900(19) 0.15052(14) 0.0233(3) Uani d . 1 1 . .
    H H15A 0.2089 -0.1105 0.2046 0.028 Uiso calc R 1 1 . .
    H H15B 0.2514 -0.0339 0.0736 0.028 Uiso calc R 1 1 . .
    C C16 0.0132(2) 0.0767(2) 0.15729(16) 0.0292(3) Uani d . 1 1 . .
    H H16A -0.0649 0.0098 0.1385 0.044 Uiso calc R 1 1 . .
    H H16B 0.0116 0.1770 0.1036 0.044 Uiso calc R 1 1 . .
    H H16C -0.0320 0.0981 0.2341 0.044 Uiso calc R 1 1 . .
loop_
    _atom_site_aniso_label
    _atom_site_aniso_U_11
    _atom_site_aniso_U_22
    _atom_site_aniso_U_33
    _atom_site_aniso_U_12
    _atom_site_aniso_U_13
    _atom_site_aniso_U_23
    Cl1 0.01775(17) 0.0333(2) 0.0317(2) 0.00267(14) -0.00926(14) -0.00914(16)
    O1 0.0381(7) 0.0216(5) 0.0469(8) -0.0047(5) -0.0307(6) -0.0013(5)
    C1 0.0229(7) 0.0145(6) 0.0204(6) -0.0042(5) -0.0092(5) -0.0007(5)
    C2 0.0173(6) 0.0147(6) 0.0199(6) -0.0004(5) -0.0041(5) -0.0032(5)
    C3 0.0172(6) 0.0154(6) 0.0147(6) -0.0028(5) -0.0022(5) -0.0027(5)
    C4 0.0152(6) 0.0188(6) 0.0172(6) -0.0018(5) -0.0030(5) -0.0029(5)
    C5 0.0201(6) 0.0165(6) 0.0199(6) -0.0011(5) -0.0007(5) -0.0042(5)
    C6 0.0262(7) 0.0162(6) 0.0180(6) -0.0039(5) -0.0045(5) -0.0044(5)
    C7 0.0224(7) 0.0223(7) 0.0195(6) -0.0016(5) -0.0051(5) -0.0084(5)
    C8 0.0329(8) 0.0333(8) 0.0170(7) 0.0006(7) -0.0055(6) -0.0085(6)
    Cl2 0.0300(2) 0.0399(2) 0.01504(16) -0.00312(16) -0.00605(13) -0.00440(14)
    O2 0.0433(7) 0.0205(5) 0.0222(5) -0.0027(5) -0.0190(5) -0.0029(4)
    C9 0.0188(6) 0.0160(6) 0.0173(6) 0.0007(5) -0.0071(5) -0.0035(5)
    C10 0.0184(6) 0.0152(6) 0.0180(6) -0.0014(5) -0.0048(5) -0.0022(5)
    C11 0.0161(6) 0.0174(6) 0.0194(6) 0.0012(5) -0.0054(5) -0.0063(5)
    C12 0.0182(6) 0.0240(7) 0.0140(6) 0.0010(5) -0.0042(5) -0.0045(5)
    C13 0.0185(6) 0.0232(7) 0.0183(6) -0.0040(5) -0.0016(5) -0.0011(5)
    C14 0.0178(6) 0.0200(6) 0.0220(7) -0.0036(5) -0.0052(5) -0.0039(5)
    C15 0.0236(7) 0.0223(7) 0.0280(8) -0.0042(6) -0.0098(6) -0.0075(6)
    C16 0.0220(7) 0.0332(9) 0.0340(9) -0.0055(6) -0.0099(6) -0.0031(7)
_geom_special_details
;
All e.s.d.'s (except the e.s.d. in the dihedral angle between two l.s. planes)
are estimated using the full covariance matrix. The cell e.s.d.'s are taken
into account individually in the estimation of e.s.d.'s in distances, angles
and torsion angles; correlations between e.s.d.'s in cell parameters are only
used when they are defined by crystal symmetry. An approximate (isotropic)
treatment of cell e.s.d.'s is used for estimating e.s.d.'s involving l.s.
planes.
;
loop_
    _geom_bond_atom_site_label_1
    _geom_bond_atom_site_label_2
    _geom_bond_site_symmetry_2
    _geom_bond_distance
    _geom_bond_publ_flag
    Cl1 C4 . 1.7430(15) ?
    O1 C1 . 1.3751(18) ?
    O1 H1 . 0.8098 ?
    O1 H1A . 0.8145 ?
    C1 C2 . 1.388(2) ?
    C1 C6 . 1.391(2) ?
    C2 C3 . 1.395(2) ?
    C2 H2B . 0.9500 ?
    C3 C4 . 1.3993(19) ?
    C3 C7 . 1.5072(19) ?
    C4 C5 . 1.388(2) ?
    C5 C6 . 1.385(2) ?
    C5 H5A . 0.9500 ?
    C6 H6A . 0.9500 ?
    C7 C8 . 1.535(2) ?
    C7 H7A . 0.9900 ?
    C7 H7B . 0.9900 ?
    C8 H8A . 0.9800 ?
    C8 H8B . 0.9800 ?
    C8 H8C . 0.9800 ?
    Cl2 C12 . 1.7469(15) ?
    O2 C9 . 1.3778(17) ?
    O2 H2 . 0.8144 ?
    O2 H2A . 0.8150 ?
    C9 C10 . 1.391(2) ?
    C9 C14 . 1.392(2) ?
    C10 C11 . 1.399(2) ?
    C10 H10A . 0.9500 ?
    C11 C12 . 1.397(2) ?
    C11 C15 . 1.508(2) ?
    C12 C13 . 1.388(2) ?
    C13 C14 . 1.388(2) ?
    C13 H13A . 0.9500 ?
    C14 H14A . 0.9500 ?
    C15 C16 . 1.529(2) ?
    C15 H15A . 0.9900 ?
    C15 H15B . 0.9900 ?
    C16 H16A . 0.9800 ?
    C16 H16B . 0.9800 ?
    C16 H16C . 0.9800 ?
loop_
    _geom_angle_atom_site_label_1
    _geom_angle_atom_site_label_2
    _geom_angle_atom_site_label_3
    _geom_angle_site_symmetry_1
    _geom_angle_site_symmetry_3
    _geom_angle
    _geom_angle_publ_flag
    C1 O1 H1 . . 119.3 ?
    C1 O1 H1A . . 113.5 ?
    H1 O1 H1A . . 126.1 ?
    O1 C1 C2 . . 119.94(14) ?
    O1 C1 C6 . . 119.55(14) ?
    C2 C1 C6 . . 120.51(13) ?
    C1 C2 C3 . . 121.26(13) ?
    C1 C2 H2B . . 119.4 ?
    C3 C2 H2B . . 119.4 ?
    C2 C3 C4 . . 117.27(13) ?
    C2 C3 C7 . . 119.86(13) ?
    C4 C3 C7 . . 122.82(13) ?
    C5 C4 C3 . . 121.79(13) ?
    C5 C4 Cl1 . . 117.97(11) ?
    C3 C4 Cl1 . . 120.23(11) ?
    C6 C5 C4 . . 120.02(13) ?
    C6 C5 H5A . . 120.0 ?
    C4 C5 H5A . . 120.0 ?
    C5 C6 C1 . . 119.14(13) ?
    C5 C6 H6A . . 120.4 ?
    C1 C6 H6A . . 120.4 ?
    C3 C7 C8 . . 111.60(13) ?
    C3 C7 H7A . . 109.3 ?
    C8 C7 H7A . . 109.3 ?
    C3 C7 H7B . . 109.3 ?
    C8 C7 H7B . . 109.3 ?
    H7A C7 H7B . . 108.0 ?
    C7 C8 H8A . . 109.5 ?
    C7 C8 H8B . . 109.5 ?
    H8A C8 H8B . . 109.5 ?
    C7 C8 H8C . . 109.5 ?
    H8A C8 H8C . . 109.5 ?
    H8B C8 H8C . . 109.5 ?
    C9 O2 H2 . . 115.6 ?
    C9 O2 H2A . . 118.3 ?
    H2 O2 H2A . . 124.2 ?
    O2 C9 C10 . . 120.42(13) ?
    O2 C9 C14 . . 118.89(13) ?
    C10 C9 C14 . . 120.69(13) ?
    C9 C10 C11 . . 121.06(13) ?
    C9 C10 H10A . . 119.5 ?
    C11 C10 H10A . . 119.5 ?
    C12 C11 C10 . . 117.20(13) ?
    C12 C11 C15 . . 122.80(13) ?
    C10 C11 C15 . . 119.97(13) ?
    C13 C12 C11 . . 122.05(13) ?
    C13 C12 Cl2 . . 117.98(12) ?
    C11 C12 Cl2 . . 119.97(11) ?
    C14 C13 C12 . . 120.01(14) ?
    C14 C13 H13A . . 120.0 ?
    C12 C13 H13A . . 120.0 ?
    C13 C14 C9 . . 118.97(14) ?
    C13 C14 H14A . . 120.5 ?
    C9 C14 H14A . . 120.5 ?
    C11 C15 C16 . . 112.21(13) ?
    C11 C15 H15A . . 109.2 ?
    C16 C15 H15A . . 109.2 ?
    C11 C15 H15B . . 109.2 ?
    C16 C15 H15B . . 109.2 ?
    H15A C15 H15B . . 107.9 ?
    C15 C16 H16A . . 109.5 ?
    C15 C16 H16B . . 109.5 ?
    H16A C16 H16B . . 109.5 ?
    C15 C16 H16C . . 109.5 ?
    H16A C16 H16C . . 109.5 ?
    H16B C16 H16C . . 109.5 ?
loop_
    _geom_torsion_atom_site_label_1
    _geom_torsion_atom_site_label_2
    _geom_torsion_atom_site_label_3
    _geom_torsion_atom_site_label_4
    _geom_torsion_site_symmetry_1
    _geom_torsion_site_symmetry_2
    _geom_torsion_site_symmetry_3
    _geom_torsion_site_symmetry_4
    _geom_torsion
    _geom_torsion_publ_flag
    O1 C1 C2 C3 . . . . 178.12(13) ?
    C6 C1 C2 C3 . . . . -0.8(2) ?
    C1 C2 C3 C4 . . . . 0.8(2) ?
    C1 C2 C3 C7 . . . . 178.38(13) ?
    C2 C3 C4 C5 . . . . -0.2(2) ?
    C7 C3 C4 C5 . . . . -177.72(14) ?
    C2 C3 C4 Cl1 . . . . -179.38(11) ?
    C7 C3 C4 Cl1 . . . . 3.11(19) ?
    C3 C4 C5 C6 . . . . -0.3(2) ?
    Cl1 C4 C5 C6 . . . . 178.84(11) ?
    C4 C5 C6 C1 . . . . 0.3(2) ?
    O1 C1 C6 C5 . . . . -178.70(14) ?
    C2 C1 C6 C5 . . . . 0.2(2) ?
    C2 C3 C7 C8 . . . . -96.30(16) ?
    C4 C3 C7 C8 . . . . 81.14(18) ?
    O2 C9 C10 C11 . . . . -178.90(13) ?
    C14 C9 C10 C11 . . . . 1.0(2) ?
    C9 C10 C11 C12 . . . . -0.1(2) ?
    C9 C10 C11 C15 . . . . -178.34(13) ?
    C10 C11 C12 C13 . . . . -0.6(2) ?
    C15 C11 C12 C13 . . . . 177.52(14) ?
    C10 C11 C12 Cl2 . . . . 179.89(11) ?
    C15 C11 C12 Cl2 . . . . -2.0(2) ?
    C11 C12 C13 C14 . . . . 0.5(2) ?
    Cl2 C12 C13 C14 . . . . -179.95(12) ?
    C12 C13 C14 C9 . . . . 0.3(2) ?
    O2 C9 C14 C13 . . . . 178.84(13) ?
    C10 C9 C14 C13 . . . . -1.1(2) ?
    C12 C11 C15 C16 . . . . -81.06(19) ?
    C10 C11 C15 C16 . . . . 97.03(17) ?
loop_
    _geom_hbond_atom_site_label_D
    _geom_hbond_atom_site_label_H
    _geom_hbond_atom_site_label_A
    _geom_hbond_site_symmetry_A
    _geom_hbond_distance_DH
    _geom_hbond_distance_HA
    _geom_hbond_distance_DA
    _geom_hbond_angle_DHA
    O1 H1 O1 2_666 0.81 1.97 2.708(3) 151.7
    O1 H1A O2 2_666 0.81 1.86 2.6642(17) 170.8
    O2 H2 O1 2_666 0.81 1.86 2.6642(17) 168.4
    O2 H2A O2 2_656 0.82 1.91 2.704(2) 166.3
_iucr_refine_instructions_details
;
TITL SM1683C_2 in P-1
CELL  0.71073    7.5580    8.6854   12.2520    78.363    78.762    80.355
ZERR  4.00       0.0007    0.0008    0.0011     0.001     0.001     0.001
LATT 1
SFAC C H O CL
UNIT 32 36 4 4
TEMP -148
SIZE 0.2 0.15 0.1
ACTA
L.S. 8
FMAP 2
PLAN 20
EQIV $1 -x+1, -y+1, -z+1
HTAB O1 O1_$1
HTAB O1 O2_$1
HTAB O2 O1_$1
EQIV $2 -x+1, -y, -z+1
HTAB O2 O2_$2
BOND
BOND $H
CONF
LIST 4
DFIX 0.84 O1 H1
DFIX 0.84 O1 H1A
DFIX 0.84 O2 H2
DFIX 0.84 O2 H2A
REM EXTI    0.000000
WGHT    0.033600    0.751000
FVAR       0.23859
CL1   4   -0.280998    0.748108    0.304733    11.00000    0.01775    0.03326 =
         0.03171   -0.00914   -0.00926    0.00267
O1    3    0.369242    0.622333    0.521351    11.00000    0.03812    0.02159 =
         0.04685   -0.00133   -0.03068   -0.00472
AFIX   3
H1    2    0.425762    0.534043    0.528001    10.50000   -1.20000
H1A   2    0.402352    0.701863    0.531951    10.50000   -1.20000
AFIX   0
C1    1    0.219360    0.653201    0.468380    11.00000    0.02290    0.01452 =
         0.02036   -0.00073   -0.00921   -0.00415
C2    1    0.206455    0.563712    0.388981    11.00000    0.01730    0.01473 =
         0.01985   -0.00322   -0.00413   -0.00041
AFIX  43
H2B   2    0.303484    0.483623    0.370196    11.00000   -1.20000
AFIX   0
C3    1    0.053762    0.589140    0.336263    11.00000    0.01717    0.01535 =
         0.01470   -0.00273   -0.00217   -0.00283
C4    1   -0.084543    0.709745    0.365633    11.00000    0.01517    0.01881 =
         0.01723   -0.00286   -0.00304   -0.00183
C5    1   -0.071893    0.800673    0.444212    11.00000    0.02008    0.01646 =
         0.01989   -0.00418   -0.00071   -0.00114
AFIX  43
H5A   2   -0.167603    0.882190    0.462234    11.00000   -1.20000
AFIX   0
C6    1    0.080186    0.772584    0.496326    11.00000    0.02625    0.01617 =
         0.01805   -0.00437   -0.00453   -0.00394
AFIX  43
H6A   2    0.089379    0.834021    0.550454    11.00000   -1.20000
AFIX   0
C7    1    0.046403    0.492761    0.248189    11.00000    0.02240    0.02234 =
         0.01955   -0.00836   -0.00509   -0.00165
AFIX  23
H7A   2   -0.079291    0.468554    0.255733    11.00000   -1.20000
H7B   2    0.127232    0.390974    0.261115    11.00000   -1.20000
AFIX   0
C8    1    0.105380    0.581295    0.128187    11.00000    0.03293    0.03326 =
         0.01700   -0.00849   -0.00547    0.00058
AFIX 137
H8A   2    0.102084    0.514371    0.073269    11.00000   -1.50000
H8B   2    0.229437    0.606154    0.120672    11.00000   -1.50000
H8C   2    0.022283    0.679898    0.113987    11.00000   -1.50000
AFIX   0
CL2   4    0.366375    0.247743   -0.040713    11.00000    0.03005    0.03994 =
         0.01504   -0.00440   -0.00605   -0.00312
O2    3    0.536883    0.127452    0.419683    11.00000    0.04333    0.02050 =
         0.02219   -0.00286   -0.01903   -0.00274
AFIX   3
H2    2    0.551053    0.205432    0.442733    10.50000   -1.20000
H2A   2    0.521933    0.041992    0.459763    10.50000   -1.20000
AFIX   0
C9    1    0.493529    0.155265    0.312659    11.00000    0.01883    0.01600 =
         0.01735   -0.00354   -0.00708    0.00068
C10   1    0.379178    0.063784    0.285599    11.00000    0.01839    0.01521 =
         0.01804   -0.00223   -0.00476   -0.00139
AFIX  43
H10A  2    0.329340   -0.017003    0.341937    11.00000   -1.20000
AFIX   0
C11   1    0.336415    0.088870    0.176739    11.00000    0.01606    0.01737 =
         0.01936   -0.00626   -0.00540    0.00115
C12   1    0.412868    0.209308    0.097130    11.00000    0.01824    0.02397 =
         0.01400   -0.00453   -0.00423    0.00101
C13   1    0.525371    0.302276    0.123868    11.00000    0.01848    0.02318 =
         0.01831   -0.00110   -0.00159   -0.00397
AFIX  43
H13A  2    0.574389    0.383898    0.067935    11.00000   -1.20000
AFIX   0
C14   1    0.566226    0.275990    0.232281    11.00000    0.01784    0.01995 =
         0.02202   -0.00394   -0.00523   -0.00359
AFIX  43
H14A  2    0.642632    0.339419    0.251334    11.00000   -1.20000
AFIX   0
C15   1    0.208040   -0.009004    0.150515    11.00000    0.02359    0.02229 =
         0.02803   -0.00748   -0.00975   -0.00416
AFIX  23
H15A  2    0.208853   -0.110460    0.204622    11.00000   -1.20000
H15B  2    0.251414   -0.033903    0.073611    11.00000   -1.20000
AFIX   0
C16   1    0.013201    0.076685    0.157291    11.00000    0.02203    0.03318 =
         0.03397   -0.00308   -0.00987   -0.00550
AFIX 137
H16A  2   -0.064883    0.009813    0.138499    11.00000   -1.50000
H16B  2    0.011611    0.177039    0.103638    11.00000   -1.50000
H16C  2   -0.031966    0.098107    0.234078    11.00000   -1.50000
HKLF 4
REM  SM1683C_2 in P-1
REM R1 =  0.0367 for   4176 Fo > 4sig(Fo)  and  0.0409 for all   4656 data
REM    183 parameters refined using      4 restraints
END
WGHT      0.0336      0.7510
REM Highest difference peak  0.480,  deepest hole -0.258,  1-sigma level  0.061
Q1    1   0.2069  0.6009  0.4349  11.00000  0.05    0.48
Q2    1   0.3633  0.1503  0.1383  11.00000  0.05    0.44
Q3    1   0.1306  0.5853  0.3612  11.00000  0.05    0.43
Q4    1   0.5400  0.1948  0.2626  11.00000  0.05    0.42
Q5    1   0.0493  0.5376  0.2951  11.00000  0.05    0.40
Q6    1   0.4472  0.1054  0.3012  11.00000  0.05    0.39
Q7    1   0.1326  0.6984  0.4921  11.00000  0.05    0.38
Q8    1   0.5544  0.2869  0.1751  11.00000  0.05    0.37
Q9    1   0.3405  0.0914  0.2341  11.00000  0.05    0.37
Q10   1  -0.0060  0.6567  0.3426  11.00000  0.05    0.36
Q11   1  -0.0683  0.7538  0.4027  11.00000  0.05    0.36
Q12   1   0.2823  0.0392  0.1607  11.00000  0.05    0.35
Q13   1   0.0554  0.5431  0.1890  11.00000  0.05    0.34
Q14   1   0.7664  0.2201  0.3411  11.00000  0.05    0.34
Q15   1   0.4957  0.2193  0.1139  11.00000  0.05    0.33
Q16   1   0.0220  0.7936  0.4566  11.00000  0.05    0.31
Q17   1   0.4995  0.2983 -0.0802  11.00000  0.05    0.30
Q18   1  -0.0972  0.2809  0.3089  11.00000  0.05    0.30
Q19   1   0.6703  0.2296  0.0810  11.00000  0.05    0.28
Q20   1  -0.0334  0.7822  0.5120  11.00000  0.05    0.27
;
data_New_Global_Publ_Block
_journal_date_recd_electronic     2014-06-03
_journal_date_accepted     2014-06-13
_journal_name_full     'Acta Crystallographica, Section E'
_journal_year     2014
_journal_volume     70
_journal_issue      7
_journal_page_first     o801
_journal_page_last     o801
_journal_paper_category     QO
_journal_paper_doi     10.1107/S1600536814013919
_journal_coeditor_code     ZS2303
_publ_contact_author_name     'Tanski, Joseph M.'
_publ_contact_author_address
;
Department of Chemistry
Vassar College
Poughkeepsie, NY 12604
USA
;
_publ_contact_author_email     jotanski@vassar.edu
_publ_contact_author_fax     845-437-5747
_publ_contact_author_phone     845-437-5731
_publ_section_title
;
4-Chloro-3-ethylphenol
;
loop_
    _publ_author_name
    _publ_author_footnote
    _publ_author_address
    'Majer, Sean H.' .
;
Department of Chemistry
Vassar College
Poughkeepsie, NY 12604
USA
;
    'Tanski, Joseph M.' .
;
Department of Chemistry
Vassar College
Poughkeepsie, NY 12604
USA
;
_publ_section_synopsis     .
