# Supplementary material for: 4-Chloro-3-ethyl­phenol
Source: Acta Crystallogr Sect E Struct Rep Online. 2014 Jun 21;70(Pt 7):o801. doi: 10.1107/S1600536814013919 (PMC4120563; doi:10.1107/S1600536814013919)
Supplement: Supplementary file 2 [file e-70-0o801-Isup2.hkl]

# 
# h,k,l, Fc-squared, Fo-squared, sigma(Fo-squared) and status flag 
# 
data_I
_shelx_title ' SM1683C_2 in P-1' 
_shelx_refln_list_code          4 
_shelx_F_calc_maximum      130.44 
_exptl_crystal_F_000       328.00 
_reflns_d_resolution_high  0.6993 
 
loop_ 
 _symmetry_equiv_pos_as_xyz 
 'x, y, z' 
 '-x, -y, -z' 
 
_cell_length_a     7.5580 
_cell_length_b     8.6854 
_cell_length_c    12.2520 
_cell_angle_alpha  78.363 
_cell_angle_beta   78.762 
_cell_angle_gamma  80.355 
 
_shelx_F_squared_multiplier     1.000 
 
loop_ 
 _refln_index_h 
 _refln_index_k 
 _refln_index_l 
 _refln_F_squared_calc 
 _refln_F_squared_meas 
 _refln_F_squared_sigma 
 _refln_observed_status 
   1   0   0      536.37      545.47      3.70 o 
   2   0   0      577.45      584.33      4.10 o 
   3   0   0      848.66      853.37      6.00 o 
   4   0   0        9.73        7.10      0.34 o 
   5   0   0        9.58       15.11      1.58 o 
   6   0   0       84.16       82.78      1.19 o 
   7   0   0      258.90      254.54      3.58 o 
   8   0   0        2.97        3.77      1.10 o 
   9   0   0       63.14       63.97      4.66 o 
  10   0   0       10.38        9.45      1.48 o 
 -10   1   0       62.93       63.61      2.91 o 
  -9   1   0        4.28        4.75      1.23 o 
  -8   1   0      240.56      240.29      3.82 o 
  -7   1   0       46.54       48.15      1.13 o 
  -6   1   0       80.61       81.03      1.19 o 
  -5   1   0       86.46       89.47      1.14 o 
  -4   1   0     1299.63     1304.03      9.11 o 
  -3   1   0       63.36       59.89      0.74 o 
  -2   1   0      673.89      699.64      4.86 o 
  -1   1   0        7.97        5.23      0.20 o 
   0   1   0        0.34       -0.10      0.10 o 
   1   1   0     4209.29     4217.78     42.47 o 
   2   1   0     1440.91     1456.32      9.89 o 
   3   1   0       96.11      101.36      1.02 o 
   4   1   0      600.09      620.39      4.59 o 
   5   1   0      201.74      202.09      2.46 o 
   6   1   0       67.28       62.72      1.01 o 
   7   1   0      160.07      162.91      2.37 o 
   9   1   0        0.52        0.83      0.97 o 
  10   1   0      152.59      163.22      6.59 o 
 -10   2   0        0.07        0.23      1.18 o 
  -9   2   0      128.86      130.66      3.80 o 
  -8   2   0       34.99       37.30      1.53 o 
  -7   2   0       24.51       27.11      1.05 o 
  -6   2   0      593.07      571.72      5.15 o 
  -5   2   0      173.85      182.03      1.84 o 
  -4   2   0       75.41       64.40      1.22 o 
  -3   2   0        2.35        0.80      0.27 o 
  -2   2   0      146.99      181.06      1.50 o 
  -1   2   0     7322.89     7569.43     51.08 o 
   0   2   0     3054.86     3249.37     61.67 o 
   1   2   0        8.53        5.64      0.20 o 
   2   2   0      166.94      156.78      1.37 o 
   3   2   0      776.74      762.40      5.44 o 
   4   2   0       17.33       14.40      0.56 o 
   5   2   0      414.88      408.92      3.65 o 
   6   2   0        7.25        9.48      0.48 o 
   7   2   0       20.14       19.54      0.92 o 
   8   2   0        0.49        3.76      0.76 o 
   9   2   0       57.72       59.49      5.97 o 
  10   2   0        5.87        3.56      2.02 o 
  -9   3   0       38.44       33.62      2.46 o 
  -8   3   0        5.09        3.19      0.80 o 
  -7   3   0       58.53       54.62      1.30 o 
  -6   3   0        4.87        7.26      0.57 o 
  -5   3   0       15.62       14.17      0.66 o 
  -4   3   0      220.12      221.41      2.33 o 
  -3   3   0        8.69        6.34      0.37 o 
  -2   3   0      120.55      169.20      1.51 o 
  -1   3   0     3315.27     3356.79     23.84 o 
   0   3   0        0.01       -0.25      0.25 o 
   1   3   0     2402.66     2449.14     16.59 o 
   2   3   0     1345.81     1328.82      9.13 o 
   3   3   0        5.03        5.32      0.40 o 
   4   3   0       84.89       87.82      1.06 o 
   5   3   0      167.65      171.03      1.76 o 
   6   3   0       13.39       13.00      0.73 o 
   7   3   0      102.83       94.36      1.75 o 
   8   3   0       29.04       47.60      1.72 o 
   9   3   0       15.64       13.55      1.28 o 
  10   3   0       78.92       82.04      3.20 o 
  -9   4   0       78.69       79.99      3.08 o 
  -8   4   0       12.19        8.48      0.99 o 
  -7   4   0       14.77       16.15      1.01 o 
  -6   4   0       37.73       41.37      1.10 o 
  -5   4   0      104.10      112.36      2.01 o 
  -4   4   0       77.57       79.69      1.29 o 
  -3   4   0      504.15      502.69      4.37 o 
  -2   4   0       66.31       48.10      0.68 o 
  -1   4   0      124.82      162.79      1.51 o 
   0   4   0      761.55      747.75      5.90 o 
   1   4   0       35.86       29.21      0.56 o 
   2   4   0      811.77      785.38      5.64 o 
   3   4   0      279.10      291.72      8.35 o 
   4   4   0      345.82      347.89      2.92 o 
   5   4   0        4.52        1.78      0.30 o 
   6   4   0      315.35      315.41      7.07 o 
   7   4   0       39.79       36.89      1.19 o 
   8   4   0        0.68       -0.13      0.64 o 
   9   4   0       54.98       60.35      2.25 o 
  10   4   0        2.01       -0.21      1.10 o 
  -8   5   0       25.31       24.81      1.32 o 
  -7   5   0       91.45       98.60      2.06 o 
  -6   5   0       33.73       35.27      1.43 o 
  -5   5   0        0.10        0.19      0.32 o 
  -4   5   0        6.19        5.72      0.50 o 
  -3   5   0       11.32       12.70      0.59 o 
  -2   5   0     1616.69     1651.39     11.48 o 
  -1   5   0     1526.69     1576.97     10.92 o 
   0   5   0        1.90        2.53      0.26 o 
   1   5   0      425.07      387.76      3.44 o 
   2   5   0      654.94      652.16      4.92 o 
   3   5   0        0.15        9.59      0.48 o 
   4   5   0      401.30      387.03      3.53 o 
   5   5   0      116.52      111.54      1.54 o 
   6   5   0      133.95      128.13      2.03 o 
   7   5   0        0.31       -0.16      0.48 o 
   8   5   0       44.00       45.96      1.76 o 
   9   5   0      117.37      116.70      4.13 o 
  10   5   0       94.49       98.81      3.60 o 
  -8   6   0        1.20        0.10      0.69 o 
  -7   6   0        8.64        7.01      0.80 o 
  -6   6   0        0.01        0.36      0.48 o 
  -5   6   0       56.90       57.82      1.31 o 
  -4   6   0        0.94       -0.11      0.28 o 
  -3   6   0      281.18      250.54      2.74 o 
  -2   6   0       12.80       14.24      0.49 o 
  -1   6   0       18.05       20.08      0.52 o 
   0   6   0      926.43      963.28      7.74 o 
   1   6   0       53.47       52.00      0.95 o 
   2   6   0      307.47      286.76      2.84 o 
   3   6   0     1071.41     1115.55      8.91 o 
   4   6   0      663.02      641.69      6.25 o 
   5   6   0       16.99       16.23      1.23 o 
   6   6   0       49.29       50.91      1.57 o 
   7   6   0       57.65       52.68      1.73 o 
   8   6   0       25.52       25.01      1.92 o 
   9   6   0        7.81        6.09      1.30 o 
  -7   7   0        0.54       -0.40      0.65 o 
  -6   7   0       12.33       11.87      1.15 o 
  -5   7   0        7.00        8.27      1.09 o 
  -4   7   0       22.87       19.47      1.12 o 
  -3   7   0        4.01        9.21      0.68 o 
  -2   7   0      194.42      216.27      2.81 o 
  -1   7   0      358.23      356.88      3.49 o 
   0   7   0        0.01        0.11      0.26 o 
   1   7   0      112.14      102.75      1.50 o 
   2   7   0       94.60       96.12      1.81 o 
   3   7   0     1256.95     1234.24      9.90 o 
   4   7   0      157.81      147.09      1.99 o 
   5   7   0      199.43      185.13      2.62 o 
   6   7   0        1.44        1.42      0.59 o 
   7   7   0        1.11        0.44      1.67 o 
   8   7   0        5.63        4.31      1.18 o 
   9   7   0       23.96       21.13      2.10 o 
  -6   8   0        3.24        3.68      0.82 o 
  -5   8   0       13.36       11.11      0.96 o 
  -4   8   0        2.91        3.86      0.62 o 
  -3   8   0        0.53        1.51      0.49 o 
  -2   8   0        7.97        9.95      0.99 o 
  -1   8   0      192.61      184.28      2.61 o 
   0   8   0      207.15      198.11      2.39 o 
   1   8   0       48.02       49.03      1.23 o 
   2   8   0      260.79      252.74      2.84 o 
   3   8   0      283.25      280.92      3.09 o 
   4   8   0        0.31        0.36      0.36 o 
   5   8   0        0.93        1.28      0.49 o 
   6   8   0        2.72        7.57      1.12 o 
   7   8   0       37.18       38.03      2.17 o 
   8   8   0       23.09       19.34      2.05 o 
  -6   9   0       24.74       27.01      2.15 o 
  -5   9   0       17.45       15.58      1.34 o 
  -4   9   0       31.71       34.40      1.36 o 
  -3   9   0       97.26       93.94      1.95 o 
  -2   9   0      106.92      107.51      2.08 o 
  -1   9   0       56.77       59.18      1.47 o 
   0   9   0        1.03        0.75      0.43 o 
   1   9   0        1.76        2.87      0.44 o 
   2   9   0       20.87       19.72      0.84 o 
   3   9   0        0.95        1.25      0.42 o 
   4   9   0        8.20        9.00      0.67 o 
   5   9   0        7.26        5.94      0.69 o 
   6   9   0        6.43        5.84      0.89 o 
   7   9   0        9.57        6.92      1.30 o 
   8   9   0       53.35       53.66      2.85 o 
  -4  10   0       49.01       48.06      1.66 o 
  -3  10   0        8.43       11.61      0.99 o 
  -2  10   0       14.56       15.19      0.99 o 
  -1  10   0       10.09       11.43      0.99 o 
   0  10   0       11.21       12.90      0.94 o 
   1  10   0      231.34      229.80      2.96 o 
   2  10   0      328.65      325.25      3.93 o 
   3  10   0        0.03        0.90      0.46 o 
   4  10   0        6.10        5.48      0.69 o 
   5  10   0        7.65        5.54      0.73 o 
   6  10   0        0.02        5.44      1.84 o 
   7  10   0        0.92       -0.28      1.23 o 
  -3  11   0        5.99        6.40      1.00 o 
  -2  11   0       26.82       29.43      1.33 o 
  -1  11   0       40.85       43.73      1.51 o 
   0  11   0        0.56       -0.26      0.50 o 
   1  11   0        5.24        6.89      0.80 o 
   2  11   0      403.42      401.36      6.41 o 
   3  11   0        0.19       -0.07      0.45 o 
   4  11   0        0.15       -0.37      0.49 o 
   5  11   0        0.07        0.47      0.73 o 
   0  12   0       32.16       34.34      2.18 o 
   1  12   0       29.69       39.19      1.52 o 
   2  12   0       61.18       63.74      2.33 o 
   3  12   0        4.63        4.23      1.84 o 
  -5 -11   1       26.56       27.05      1.98 o 
  -4 -11   1        2.72        2.05      0.86 o 
  -3 -11   1       16.91       15.36      1.13 o 
  -2 -11   1        0.03        1.15      0.48 o 
  -1 -11   1        8.40        8.52      0.84 o 
   0 -11   1       19.36       18.85      1.13 o 
   1 -11   1       13.14       13.03      1.04 o 
   2 -11   1       16.58       13.96      1.67 o 
  -6 -10   1        0.01       -0.87      0.87 o 
  -5 -10   1       33.24       34.37      4.39 o 
  -4 -10   1      211.47      214.95      3.20 o 
  -3 -10   1      212.95      213.29      4.00 o 
  -2 -10   1       92.46       88.32      1.69 o 
  -1 -10   1        0.70        0.34      0.43 o 
   0 -10   1       31.12       31.00      1.22 o 
   1 -10   1       58.26       55.88      1.57 o 
   2 -10   1        0.38        0.43      0.52 o 
   3 -10   1        4.17        2.63      0.82 o 
   4 -10   1        0.99        1.29      1.04 o 
  -7  -9   1        5.61        5.01      1.24 o 
  -6  -9   1       40.34       40.10      3.43 o 
  -5  -9   1        9.28        8.53      0.97 o 
  -4  -9   1      131.53      126.52      2.02 o 
  -3  -9   1      191.15      192.80      2.94 o 
  -2  -9   1      163.09      158.43      2.53 o 
  -1  -9   1        2.77        2.16      0.43 o 
   0  -9   1       35.55       36.32      1.04 o 
   1  -9   1       12.65       12.52      0.86 o 
   2  -9   1       50.14       44.80      1.37 o 
   3  -9   1       57.93       50.71      1.48 o 
   4  -9   1        3.88        4.99      0.72 o 
   5  -9   1        5.31        4.67      1.14 o 
  -8  -8   1       42.12       38.01      2.42 o 
  -7  -8   1       19.39       34.25      3.16 o 
  -6  -8   1       14.86       15.63      1.60 o 
  -5  -8   1       63.01       60.85      1.53 o 
  -4  -8   1       50.84       99.60      3.69 o 
  -3  -8   1        0.73        0.53      0.35 o 
  -2  -8   1       74.94       76.96      1.38 o 
  -1  -8   1       88.04       90.27      1.53 o 
   0  -8   1       30.97       26.60      0.84 o 
   1  -8   1        0.49        0.25      0.37 o 
   2  -8   1      125.71      116.20      2.21 o 
   3  -8   1      104.19       94.96      1.86 o 
   4  -8   1        1.13        0.50      0.48 o 
   5  -8   1       15.67       13.70      1.99 o 
   6  -8   1        4.07        2.56      1.10 o 
  -9  -7   1       22.07       18.29      2.46 o 
  -8  -7   1       18.01       18.51      1.80 o 
  -7  -7   1        2.56        1.34      0.93 o 
  -6  -7   1       22.96       26.92      2.28 o 
  -5  -7   1      263.11      259.96      3.32 o 
  -4  -7   1       30.84       30.03      0.92 o 
  -3  -7   1      115.00      116.87      1.71 o 
  -2  -7   1       81.31       72.10      1.29 o 
  -1  -7   1       37.90       39.77      0.94 o 
   0  -7   1      141.74      138.20      2.43 o 
   1  -7   1        2.67        5.28      0.64 o 
   2  -7   1       60.51       62.48      1.38 o 
   3  -7   1        0.63        0.41      0.33 o 
   4  -7   1        0.78        0.39      0.41 o 
   5  -7   1        2.73        2.07      0.54 o 
   6  -7   1      175.15      179.23      3.34 o 
   7  -7   1        0.45        0.51      0.97 o 
  -9  -6   1       28.29       32.12      2.30 o 
  -8  -6   1        2.77        2.20      0.97 o 
  -7  -6   1       54.34       57.15      2.35 o 
  -6  -6   1      239.59      235.33      4.66 o 
  -5  -6   1       50.58       45.81      1.46 o 
  -4  -6   1        4.84        8.90      0.56 o 
  -3  -6   1      353.66      339.21      3.32 o 
  -2  -6   1      109.44      106.63      1.47 o 
  -1  -6   1      312.30      307.47      3.01 o 
   0  -6   1      128.37      119.96      1.55 o 
   1  -6   1       97.00      131.76      1.45 o 
   2  -6   1       60.86       63.82      0.96 o 
   3  -6   1      239.11      229.64      2.56 o 
   4  -6   1       11.52       10.25      0.73 o 
   5  -6   1       91.77       97.97      1.68 o 
   6  -6   1        2.62        1.15      0.53 o 
   7  -6   1       13.99       12.58      1.01 o 
   8  -6   1      107.63      114.52      4.01 o 
  -9  -5   1        3.67        6.62      1.24 o 
  -8  -5   1        0.71       -0.60      0.64 o 
  -7  -5   1       11.50       11.97      1.08 o 
  -6  -5   1      293.40      292.90      3.52 o 
  -5  -5   1     1089.91     1038.95      8.42 o 
  -4  -5   1      502.94      491.26      4.35 o 
  -3  -5   1      145.15      148.85      1.46 o 
  -2  -5   1      301.45      296.91      2.60 o 
  -1  -5   1       27.78       21.07      0.61 o 
   0  -5   1      617.71      641.23      5.31 o 
   1  -5   1       32.33       45.79      0.96 o 
   2  -5   1        4.75        7.44      0.38 o 
   3  -5   1        0.47        0.20      0.21 o 
   4  -5   1        0.02        0.21      0.28 o 
   5  -5   1        0.07        0.10      0.35 o 
   6  -5   1      153.72      151.50      2.20 o 
   7  -5   1       18.39       18.60      1.10 o 
   8  -5   1        0.59        0.17      0.70 o 
   9  -5   1      187.42      194.94      7.29 o 
 -10  -4   1        2.86        4.21      1.76 o 
  -9  -4   1        2.43        1.79      0.99 o 
  -8  -4   1        5.92        4.08      0.84 o 
  -7  -4   1       96.83       93.68      2.20 o 
  -6  -4   1      385.63      372.37      4.11 o 
  -5  -4   1      419.29      405.46      3.75 o 
  -4  -4   1      995.16      975.33      7.12 o 
  -3  -4   1      393.32      378.05      4.04 o 
  -2  -4   1      141.17      149.03      1.38 o 
  -1  -4   1     2114.44     2241.52     15.22 o 
   0  -4   1     2207.75     2423.78     16.56 o 
   1  -4   1      155.53      169.52      1.55 o 
   2  -4   1        4.73        4.76      0.29 o 
   3  -4   1        5.52        7.90      0.38 o 
   4  -4   1       14.25       26.83      1.22 o 
   5  -4   1      424.53      388.30      3.79 o 
   6  -4   1       12.54       12.24      0.77 o 
   7  -4   1      230.28      234.15      3.27 o 
   8  -4   1      108.29      108.16      2.55 o 
   9  -4   1       17.12       20.06      1.48 o 
 -10  -3   1        2.81        3.14      1.22 o 
  -9  -3   1       29.38       44.93      1.91 o 
  -8  -3   1        3.26        2.83      0.74 o 
  -7  -3   1       67.57       68.19      1.86 o 
  -6  -3   1      275.52      257.02      2.70 o 
  -5  -3   1     1470.67     1464.96     11.41 o 
  -4  -3   1       91.38       78.09      1.01 o 
  -3  -3   1      304.06      275.31      2.31 o 
  -2  -3   1       41.37       37.25      0.56 o 
  -1  -3   1       80.86       96.14      0.89 o 
   0  -3   1     1490.25     1499.67     10.18 o 
   1  -3   1       39.59       33.66      0.51 o 
   2  -3   1       29.79       30.72      0.54 o 
   3  -3   1      113.31      129.99      1.34 o 
   4  -3   1      321.63      337.45      3.18 o 
   5  -3   1        0.27        0.16      0.30 o 
   6  -3   1       20.75       20.15      0.78 o 
   7  -3   1      199.46      191.89      2.79 o 
   8  -3   1       45.71       46.13      1.70 o 
   9  -3   1      115.09      127.05      2.88 o 
 -10  -2   1        0.69        0.61      1.67 o 
  -9  -2   1        0.58       15.53      2.99 o 
  -8  -2   1        4.24        3.40      0.74 o 
  -7  -2   1        0.65        0.11      1.09 o 
  -6  -2   1       17.90       17.83      0.61 o 
  -5  -2   1      113.76      100.39      1.48 o 
  -4  -2   1     1220.44     1179.33      8.34 o 
  -3  -2   1      270.91      243.10      2.51 o 
  -2  -2   1       13.39       20.91      0.40 o 
  -1  -2   1    15054.82    14925.17    324.15 o 
   0  -2   1     2043.18     2222.29     15.50 o 
   1  -2   1      381.32      389.14      3.33 o 
   2  -2   1      295.95      298.27      2.32 o 
   3  -2   1       29.00       29.55      0.54 o 
   4  -2   1       10.74       17.99      0.50 o 
   5  -2   1      697.65      684.57      5.69 o 
   6  -2   1      278.03      264.39      2.86 o 
   7  -2   1        0.88        1.96      0.57 o 
   8  -2   1       91.46       87.60      2.18 o 
   9  -2   1        1.11        1.94      0.74 o 
  10  -2   1      160.05      166.40      5.36 o 
 -10  -1   1       10.52        7.26      1.48 o 
  -9  -1   1       39.00       42.79      2.99 o 
  -8  -1   1        6.24        5.69      1.10 o 
  -7  -1   1       31.85       31.43      1.07 o 
  -6  -1   1       62.05       63.47      1.03 o 
  -5  -1   1      974.61      947.66      6.91 o 
  -4  -1   1        1.11        1.15      0.20 o 
  -3  -1   1      908.26      889.33      6.26 o 
  -2  -1   1     1028.95     1012.31      6.94 o 
  -1  -1   1     2880.61     3480.58     79.42 o 
   0  -1   1      141.70      146.65      1.05 o 
   1  -1   1       90.71       95.90      0.82 o 
   2  -1   1      185.11      207.69      1.66 o 
   3  -1   1      456.34      470.37      3.50 o 
   4  -1   1       24.41       44.44      1.76 o 
   5  -1   1      522.58      505.65      4.02 o 
   6  -1   1      978.12      976.36      7.26 o 
   7  -1   1       84.16       83.10      1.91 o 
   8  -1   1       11.97       11.53      1.01 o 
   9  -1   1      227.54      242.54      4.03 o 
  10  -1   1        1.79        2.38      1.84 o 
 -10   0   1       55.15       56.39      2.82 o 
  -9   0   1       33.29       37.58      2.19 o 
  -8   0   1       13.49       13.97      1.58 o 
  -7   0   1       48.39       44.87      1.75 o 
  -6   0   1     1243.28     1224.53      8.89 o 
  -5   0   1       37.45       31.68      0.95 o 
  -4   0   1      419.52      380.46      3.04 o 
  -3   0   1      577.03      566.76      4.13 o 
  -2   0   1      675.87      643.19      4.50 o 
  -1   0   1      454.04      522.71      5.64 o 
   0   0   1      599.34      598.32      9.49 o 
   1   0   1      674.04      670.24      4.64 o 
   2   0   1      578.97      545.18      3.85 o 
   3   0   1       72.25       72.00      0.79 o 
   4   0   1      149.93      142.33      1.39 o 
   5   0   1      627.53      613.45      4.69 o 
   6   0   1      203.34      208.53      2.09 o 
   7   0   1        5.80        5.04      0.70 o 
   8   0   1      244.99      245.29      3.81 o 
   9   0   1        8.42        6.83      0.92 o 
  10   0   1      165.98      171.89      4.52 o 
 -10   1   1       21.06       22.90      2.24 o 
  -9   1   1        0.06        1.05      1.76 o 
  -8   1   1       80.89       72.15      2.62 o 
  -7   1   1       25.24       25.41      0.89 o 
  -6   1   1      129.59      128.40      1.76 o 
  -5   1   1      495.86      504.29      3.98 o 
  -4   1   1       71.62       83.37      1.01 o 
  -3   1   1     1944.10     1888.04     12.82 o 
  -2   1   1    17015.19    17195.18    114.49 o 
  -1   1   1     7806.35     8048.99     72.20 o 
   0   1   1      744.54      739.66      5.91 o 
   1   1   1      189.64      191.39      1.41 o 
   2   1   1        0.35       -0.12      0.12 o 
   3   1   1      353.36      370.15      2.79 o 
   4   1   1      367.33      390.12      3.05 o 
   5   1   1      721.43      753.96      5.61 o 
   6   1   1      982.64      949.22      7.02 o 
   7   1   1       18.81       20.08      0.90 o 
   8   1   1       28.49       26.62      1.11 o 
   9   1   1      166.88      164.64      4.13 o 
  10   1   1        1.05       -0.46      1.05 o 
 -10   2   1       22.19       21.36      2.15 o 
  -9   2   1        0.16        0.28      0.93 o 
  -8   2   1       20.02       19.15      2.02 o 
  -7   2   1      145.47      142.68      2.07 o 
  -6   2   1      671.58      682.09      5.99 o 
  -5   2   1        0.37        0.15      0.25 o 
  -4   2   1      740.92      746.96      6.11 o 
  -3   2   1        4.85        1.94      0.28 o 
  -2   2   1      680.29      696.94      5.61 o 
  -1   2   1     8396.71     8852.18    131.75 o 
   0   2   1     1993.46     2043.69     13.85 o 
   1   2   1       33.03       27.79      0.37 o 
   2   2   1       68.90       73.57      0.95 o 
   3   2   1     1001.99     1068.14      7.41 o 
   4   2   1        4.24        8.18      0.42 o 
   5   2   1     1339.19     1387.78      9.77 o 
   6   2   1       12.79       14.01      0.74 o 
   7   2   1       35.02       52.47      1.30 o 
   8   2   1      193.67      191.31      2.81 o 
   9   2   1        0.30        0.35      2.28 o 
  10   2   1       65.86       65.79      3.07 o 
  -9   3   1       12.00        9.46      2.11 o 
  -8   3   1       57.86       62.04      1.95 o 
  -7   3   1        0.81        0.87      0.43 o 
  -6   3   1       35.26       56.07      1.19 o 
  -5   3   1      181.46      168.90      2.27 o 
  -4   3   1       13.63       16.05      0.59 o 
  -3   3   1     3522.62     3556.22     38.95 o 
  -2   3   1     1464.83     1498.99     11.31 o 
  -1   3   1       95.74      108.69      1.02 o 
   0   3   1      538.45      546.91      4.30 o 
   1   3   1      101.75       96.03      1.07 o 
   2   3   1      301.13      321.47      2.96 o 
   3   3   1      414.24      429.62      3.30 o 
   4   3   1      137.00      155.69      1.52 o 
   5   3   1       80.88       86.74      1.09 o 
   6   3   1       15.60       16.58      1.14 o 
   7   3   1      187.79      194.95      2.68 o 
   8   3   1      115.67      114.10      2.08 o 
   9   3   1       97.46       97.95      2.52 o 
  10   3   1       11.26        9.52      1.49 o 
  -9   4   1        0.45       -0.84      0.93 o 
  -8   4   1        1.74        1.56      0.84 o 
  -7   4   1       29.18       30.94      1.08 o 
  -6   4   1      169.30      176.83      2.50 o 
  -5   4   1       20.92       22.01      0.81 o 
  -4   4   1      211.25      179.94      2.10 o 
  -3   4   1       12.80       18.76      0.63 o 
  -2   4   1      153.47      142.61      1.59 o 
  -1   4   1     3164.19     3339.89     22.40 o 
   0   4   1      135.29      137.58      1.61 o 
   1   4   1       43.64       55.07      0.72 o 
   2   4   1      212.40      273.07     10.22 o 
   3   4   1       25.58       27.72      0.54 o 
   4   4   1        1.59        1.05      0.23 o 
   5   4   1      390.93      384.75      3.76 o 
   6   4   1       25.96       20.00      0.91 o 
   7   4   1      211.25      209.38      3.17 o 
   8   4   1      153.89      153.50      2.77 o 
   9   4   1       13.33       14.66      1.72 o 
  10   4   1       82.02       84.26      2.60 o 
  -8   5   1        6.55        6.38      0.83 o 
  -7   5   1       25.35       25.06      1.49 o 
  -6   5   1        1.13        2.40      0.48 o 
  -5   5   1      150.54      154.15      2.08 o 
  -4   5   1       11.23        7.25      0.66 o 
  -3   5   1       39.82       34.83      0.84 o 
  -2   5   1      291.21      261.56      2.58 o 
  -1   5   1       20.60       18.15      0.45 o 
   0   5   1      250.16      230.68      2.26 o 
   1   5   1      311.76      299.35      2.76 o 
   2   5   1      297.47      337.21      3.08 o 
   3   5   1      682.66      649.27      5.98 o 
   4   5   1      306.71      286.44      2.77 o 
   5   5   1      114.50      111.00      1.75 o 
   6   5   1       95.36       85.62      1.64 o 
   7   5   1       49.32       49.17      1.37 o 
   8   5   1       57.31       52.99      1.52 o 
   9   5   1       11.77       11.99      3.25 o 
  10   5   1       68.37       72.14      2.98 o 
  -8   6   1        0.05       -0.61      0.61 o 
  -7   6   1        0.19       -0.41      0.51 o 
  -6   6   1       66.08       64.91      1.91 o 
  -5   6   1        1.72        0.69      0.41 o 
  -4   6   1      387.26      387.36      3.90 o 
  -3   6   1      274.10      281.12      3.78 o 
  -2   6   1       36.07       35.24      0.85 o 
  -1   6   1      319.74      303.99      2.61 o 
   0   6   1       28.76       29.41      0.70 o 
   1   6   1      163.72      170.42      1.91 o 
   2   6   1      230.67      256.43      2.61 o 
   3   6   1       61.50       56.67      1.05 o 
   4   6   1      175.30      156.88      2.15 o 
   5   6   1      192.04      176.64      2.96 o 
   6   6   1        3.38        3.98      0.64 o 
   7   6   1      116.37      119.72      3.00 o 
   8   6   1      247.96      253.47      6.06 o 
   9   6   1        0.77        1.82      1.05 o 
  -7   7   1       63.06       66.82      1.92 o 
  -6   7   1       31.73       31.96      1.21 o 
  -5   7   1       70.50       75.38      1.57 o 
  -4   7   1      135.24      120.77      2.11 o 
  -3   7   1      779.75      727.54      7.16 o 
  -2   7   1      363.64      380.89      4.24 o 
  -1   7   1        8.08        8.50      0.50 o 
   0   7   1      137.32      127.89      1.70 o 
   1   7   1      303.64      305.63      3.06 o 
   2   7   1      395.76      410.01      3.88 o 
   3   7   1      360.07      360.54      3.55 o 
   4   7   1        7.75        8.04      0.59 o 
   5   7   1       14.91       13.88      2.15 o 
   6   7   1       33.83       32.69      1.39 o 
   7   7   1       42.69       37.10      1.57 o 
   8   7   1       34.83       37.84      2.35 o 
   9   7   1      236.20      243.89      5.53 o 
  -6   8   1        4.44        3.21      0.71 o 
  -5   8   1       23.73       23.76      1.20 o 
  -4   8   1      114.10      120.96      2.23 o 
  -3   8   1      135.24      128.65      2.30 o 
  -2   8   1       18.71       18.24      0.86 o 
  -1   8   1       37.84       41.79      1.29 o 
   0   8   1       24.60       22.56      0.98 o 
   1   8   1     1030.44      996.00      8.27 o 
   2   8   1      291.08      284.99      3.08 o 
   3   8   1      107.03      100.35      1.62 o 
   4   8   1       98.21       96.02      1.61 o 
   5   8   1       54.42       59.29      1.50 o 
   6   8   1       17.86       17.99      1.06 o 
   7   8   1      223.18      216.09      3.79 o 
   8   8   1        2.18        0.39      1.76 o 
   9   8   1        0.93       -0.55      1.10 o 
  -6   9   1        9.66       10.50      1.19 o 
  -5   9   1        1.29        2.70      0.69 o 
  -4   9   1       26.59       24.10      1.23 o 
  -3   9   1      278.05      285.68      3.82 o 
  -2   9   1      136.01      133.07      2.32 o 
  -1   9   1        9.69        9.82      0.77 o 
   0   9   1       39.23       39.83      1.28 o 
   1   9   1      387.74      382.90      3.94 o 
   2   9   1       52.15       55.86      1.27 o 
   3   9   1       27.66       27.19      0.97 o 
   4   9   1        3.77        2.64      0.55 o 
   5   9   1       11.24       11.84      0.92 o 
   6   9   1        5.43        6.93      0.78 o 
   7   9   1       84.22       82.50      3.10 o 
   8   9   1      228.38      210.11      5.15 o 
  -4  10   1      117.92      125.09      2.54 o 
  -3  10   1       23.58       24.49      1.23 o 
  -2  10   1       12.59       13.45      1.09 o 
  -1  10   1       43.22       41.06      1.46 o 
   0  10   1      112.08      104.95      2.09 o 
   1  10   1      101.87      100.80      2.07 o 
   2  10   1        7.35        9.88      0.84 o 
   3  10   1       17.80       15.65      0.89 o 
   4  10   1        7.07        6.76      0.74 o 
   5  10   1        3.48        3.81      0.65 o 
   6  10   1        6.43        5.67      0.73 o 
   7  10   1        0.99        0.94      1.10 o 
  -3  11   1       37.00       35.06      1.51 o 
  -2  11   1        3.92        5.58      0.77 o 
  -1  11   1        1.59        2.04      0.62 o 
   0  11   1        7.85        9.34      0.87 o 
   1  11   1       45.85       44.11      1.48 o 
   2  11   1      158.32      152.82      2.69 o 
   3  11   1       20.28       18.76      1.10 o 
   4  11   1        3.06        2.15      0.61 o 
   5  11   1       17.95       17.85      1.20 o 
   6  11   1       62.10       62.57      2.21 o 
   0  12   1       88.92       96.48      3.19 o 
   1  12   1        2.98        2.79      0.72 o 
   2  12   1        0.70        0.49      0.55 o 
   3  12   1        0.00       -0.02      0.62 o 
  -4 -11   2        0.09       -0.19      0.80 o 
  -3 -11   2       29.35       24.40      1.24 o 
  -2 -11   2       23.99       26.32      1.24 o 
  -1 -11   2        1.73        1.70      0.74 o 
   0 -11   2        0.17        0.43      0.84 o 
   1 -11   2        1.99        1.53      1.01 o 
   2 -11   2       75.40       69.98      3.07 o 
  -6 -10   2        0.07       -0.45      0.84 o 
  -5 -10   2        4.60        2.18      2.55 o 
  -4 -10   2        5.34        4.57      0.81 o 
  -3 -10   2        4.07        3.48      0.64 o 
  -2 -10   2        5.85        5.80      0.62 o 
  -1 -10   2        0.46       -0.29      0.37 o 
   0 -10   2       13.46       16.84      1.14 o 
   1 -10   2       23.28       22.49      1.32 o 
   2 -10   2       36.69       38.80      3.60 o 
   3 -10   2       28.35       32.53      2.15 o 
   4 -10   2       58.41       57.06      2.78 o 
  -7  -9   2       49.74       53.14      3.51 o 
  -6  -9   2      135.76      143.82      5.36 o 
  -5  -9   2       65.65       72.51      3.25 o 
  -4  -9   2        7.07        4.88      0.65 o 
  -3  -9   2        1.61        0.67      0.39 o 
  -2  -9   2        6.08        6.10      0.94 o 
  -1  -9   2       33.02       34.64      1.04 o 
   0  -9   2        0.18        0.69      0.36 o 
   1  -9   2        0.05       -0.38      0.38 o 
   2  -9   2       34.57       32.82      1.50 o 
   3  -9   2        0.86       -0.18      0.71 o 
   4  -9   2        4.15        4.78      1.14 o 
   5  -9   2      154.67      154.44      4.25 o 
  -8  -8   2       29.98       36.25      2.40 o 
  -7  -8   2       32.02       28.77      2.10 o 
  -6  -8   2       14.36       15.05      1.55 o 
  -5  -8   2       41.23       44.50      2.05 o 
  -4  -8   2      340.73      329.38      3.61 o 
  -3  -8   2       22.48       23.61      1.14 o 
  -2  -8   2        6.88        5.91      0.54 o 
  -1  -8   2       18.93       17.74      0.76 o 
   0  -8   2        0.00       -0.25      0.25 o 
   1  -8   2       66.79       61.48      1.24 o 
   2  -8   2       74.86       71.44      1.57 o 
   3  -8   2      200.37      194.56      2.84 o 
   4  -8   2       55.19       58.07      2.40 o 
   5  -8   2        8.07        6.22      1.84 o 
   6  -8   2       51.97       51.25      3.43 o 
  -8  -7   2        0.65       -0.19      0.97 o 
  -7  -7   2       61.17       61.87      3.07 o 
  -6  -7   2      163.94      151.85      3.72 o 
  -5  -7   2        3.74        6.97      0.70 o 
  -4  -7   2      150.41      142.88      1.99 o 
  -3  -7   2       19.61       19.95      0.78 o 
  -2  -7   2       56.03       52.88      1.10 o 
  -1  -7   2       36.56       36.52      1.37 o 
   0  -7   2       52.83       51.69      1.07 o 
   1  -7   2        0.03        0.57      0.50 o 
   2  -7   2       25.94       26.89      1.06 o 
   3  -7   2       31.54       33.17      1.03 o 
   4  -7   2        1.81        2.14      0.49 o 
   5  -7   2      169.86      163.97      3.04 o 
   6  -7   2        2.65        2.37      0.93 o 
   7  -7   2        1.04        0.53      0.93 o 
  -9  -6   2        1.17        2.10      1.18 o 
  -8  -6   2       52.46       53.28      2.54 o 
  -7  -6   2      119.22      120.92      3.35 o 
  -6  -6   2       89.49       89.06      3.69 o 
  -5  -6   2       80.87       82.72      1.44 o 
  -4  -6   2       11.80       12.26      0.63 o 
  -3  -6   2       92.85       88.21      1.39 o 
  -2  -6   2       45.38       47.93      1.89 o 
  -1  -6   2        9.97       10.69      0.54 o 
   0  -6   2        4.50        9.76      1.67 o 
   1  -6   2        3.91        5.67      0.38 o 
   2  -6   2        0.09        0.68      0.23 o 
   3  -6   2       53.72       50.84      1.07 o 
   4  -6   2      405.67      379.17      3.80 o 
   5  -6   2        2.72        1.74      0.42 o 
   6  -6   2      472.40      472.66      5.37 o 
   7  -6   2      274.80      260.61      4.45 o 
   8  -6   2        0.07       -0.34      0.97 o 
  -9  -5   2       56.79       61.57      3.25 o 
  -8  -5   2        4.86        3.79      0.90 o 
  -7  -5   2        0.04       -0.38      0.57 o 
  -6  -5   2      264.36      271.09      4.19 o 
  -5  -5   2        3.53        4.31      0.47 o 
  -4  -5   2      107.15       97.48      1.27 o 
  -3  -5   2       11.57       11.02      0.45 o 
  -2  -5   2      249.97      255.89      2.13 o 
  -1  -5   2        0.94        3.71      0.26 o 
   0  -5   2     1166.02     1291.52      9.09 o 
   1  -5   2        0.70        0.91      0.26 o 
   2  -5   2        7.37        4.64      0.32 o 
   3  -5   2      448.85      457.52      4.19 o 
   4  -5   2       23.76       26.03      0.81 o 
   5  -5   2      191.08      179.55      2.29 o 
   6  -5   2       71.00       71.60      1.72 o 
   7  -5   2       68.79       72.38      1.78 o 
   8  -5   2      191.60      192.52      6.32 o 
   9  -5   2        1.02        1.23      1.76 o 
 -10  -4   2        7.37        5.45      1.37 o 
  -9  -4   2        0.62        0.00      0.81 o 
  -8  -4   2      257.32      262.34      4.32 o 
  -7  -4   2      224.08      208.84      3.48 o 
  -6  -4   2      223.73      217.67      2.89 o 
  -5  -4   2        3.55       10.42      1.05 o 
  -4  -4   2       34.19       30.25      0.69 o 
  -3  -4   2      108.69       95.50      1.07 o 
  -2  -4   2      890.40      894.62      5.96 o 
  -1  -4   2      146.22      169.34      1.46 o 
   0  -4   2       10.87        8.18      0.58 o 
   1  -4   2      181.78      204.72      1.84 o 
   2  -4   2       83.60       79.10      0.98 o 
   3  -4   2      205.41      201.47      1.91 o 
   4  -4   2      548.50      537.47      4.26 o 
   5  -4   2      296.22      292.89      3.10 o 
   6  -4   2      123.47      120.24      2.66 o 
   7  -4   2       70.36       62.38      1.58 o 
   8  -4   2        5.31        5.51      0.90 o 
   9  -4   2      134.23      138.49      3.97 o 
 -10  -3   2        2.59        4.20      1.30 o 
  -9  -3   2       68.33       71.40      2.90 o 
  -8  -3   2       26.85       25.71      1.93 o 
  -7  -3   2      226.38      228.04      3.64 o 
  -6  -3   2     1482.12     1439.29     11.35 o 
  -5  -3   2        3.60        4.07      0.39 o 
  -4  -3   2       66.60       66.95      1.06 o 
  -3  -3   2      862.94      881.91      6.79 o 
  -2  -3   2      927.72     1047.86      6.82 o 
  -1  -3   2      647.82      731.86      4.84 o 
   0  -3   2      249.63      259.43      1.96 o 
   1  -3   2        6.65        6.49      0.28 o 
   2  -3   2      414.80      420.02      3.23 o 
   3  -3   2        1.31       25.91      0.55 o 
   4  -3   2       76.85       71.08      0.99 o 
   5  -3   2     1671.65     1609.49     12.54 o 
   6  -3   2       31.26       28.44      0.88 o 
   7  -3   2      129.33      125.47      2.19 o 
   8  -3   2      210.24      224.27      3.81 o 
   9  -3   2        0.01       -0.80      0.80 o 
 -10  -2   2       36.51       38.11      2.53 o 
  -9  -2   2      150.73      154.10      4.13 o 
  -8  -2   2      106.66      109.30      2.54 o 
  -7  -2   2     1209.39     1189.55     12.76 o 
  -6  -2   2        0.02       -0.26      0.26 o 
  -5  -2   2      407.47      392.94      3.50 o 
  -4  -2   2        4.66        4.74      0.30 o 
  -3  -2   2      251.02      246.20      2.15 o 
  -2  -2   2     1414.64     1487.94     10.17 o 
  -1  -2   2      185.65      200.50      1.63 o 
   0  -2   2     2051.68     2234.86     21.19 o 
   1  -2   2      498.22      486.50      3.52 o 
   2  -2   2      327.22      341.12      2.63 o 
   3  -2   2       32.93       24.11      0.49 o 
   4  -2   2      467.55      451.47      4.16 o 
   5  -2   2        8.87       10.09      0.49 o 
   6  -2   2       24.40       23.75      0.88 o 
   7  -2   2      433.11      424.82      5.38 o 
   8  -2   2       60.93       57.72      1.79 o 
   9  -2   2       66.15       62.91      2.08 o 
  10  -2   2        0.02       -1.05      1.05 o 
 -10  -1   2        0.16        0.97      1.67 o 
  -9  -1   2       76.06       71.03      2.95 o 
  -8  -1   2      150.24      149.44      3.83 o 
  -7  -1   2      377.44      370.60      3.88 o 
  -6  -1   2      499.61      480.95      3.99 o 
  -5  -1   2       25.27       21.42      0.57 o 
  -4  -1   2      365.30      350.47      3.48 o 
  -3  -1   2      855.68      846.17      6.01 o 
  -2  -1   2      495.78      525.58      4.15 o 
  -1  -1   2     6290.49     6375.30     44.12 o 
   0  -1   2      455.62      469.83      3.07 o 
   1  -1   2       16.28       16.10      0.29 o 
   2  -1   2        1.44        3.58      0.21 o 
   3  -1   2     1031.51     1093.35      7.61 o 
   4  -1   2      450.32      468.71      3.61 o 
   5  -1   2     1511.00     1407.33      9.94 o 
   6  -1   2       75.54       68.59      1.14 o 
   7  -1   2       11.49       11.74      1.21 o 
   8  -1   2      299.32      305.18      4.49 o 
   9  -1   2        4.38        5.49      1.01 o 
  10  -1   2        0.27       -0.97      0.97 o 
 -10   0   2        1.17        2.99      1.26 o 
  -9   0   2        4.09        6.41      2.63 o 
  -8   0   2      100.16      104.57      3.20 o 
  -7   0   2      458.81      458.78      5.10 o 
  -6   0   2      188.71      175.07      1.88 o 
  -5   0   2      529.79      519.17      4.10 o 
  -4   0   2      236.78      211.00      1.91 o 
  -3   0   2        2.77        2.00      0.18 o 
  -2   0   2      220.69      203.06      1.63 o 
  -1   0   2      231.29      248.43      2.07 o 
   0   0   2        2.08        2.66      0.15 o 
   1   0   2     1813.19     1765.56     12.06 o 
   2   0   2       77.57       74.92      0.73 o 
   3   0   2       35.73       48.89      1.25 o 
   4   0   2     1946.86     2030.07     13.82 o 
   5   0   2       15.34       18.82      0.92 o 
   6   0   2      256.08      255.35      2.42 o 
   7   0   2      266.96      258.94      3.20 o 
   8   0   2        0.04        0.53      1.08 o 
   9   0   2      202.33      204.50      3.60 o 
  10   0   2        4.86        5.96      1.35 o 
 -10   1   2        0.00        1.39      1.22 o 
  -9   1   2        5.92        4.60      3.07 o 
  -8   1   2       17.26       18.27      1.65 o 
  -7   1   2       16.66       22.97      1.06 o 
  -6   1   2      597.04      564.62      5.07 o 
  -5   1   2        8.50        8.99      0.43 o 
  -4   1   2      644.32      617.65      4.64 o 
  -3   1   2       39.97       39.10      0.59 o 
  -2   1   2      123.31      162.99      1.37 o 
  -1   1   2       16.82       19.56      0.32 o 
   0   1   2     2339.33     2323.62     17.25 o 
   1   1   2        0.22       -0.09      0.09 o 
   2   1   2     1444.83     1463.12     20.78 o 
   3   1   2      950.54      950.03      6.60 o 
   4   1   2      103.19      114.77      1.17 o 
   5   1   2        3.08        0.75      0.21 o 
   6   1   2      261.02      263.98      3.10 o 
   7   1   2      226.08      216.15      3.25 o 
   8   1   2       95.42       96.00      1.89 o 
   9   1   2        1.96        1.50      0.71 o 
  10   1   2      187.29      188.63      5.88 o 
  -9   2   2        2.35        1.90      1.05 o 
  -8   2   2      200.08      205.37      4.63 o 
  -7   2   2      204.34      217.59      2.68 o 
  -6   2   2       64.37       63.93      1.26 o 
  -5   2   2      862.57      852.50      7.07 o 
  -4   2   2      488.94      493.33      4.30 o 
  -3   2   2     1366.34     1530.63     11.60 o 
  -2   2   2      195.30      237.05      8.52 o 
  -1   2   2     1232.71     1254.35      9.34 o 
   0   2   2      409.55      410.62      3.25 o 
   1   2   2     1667.68     1693.29     11.33 o 
   2   2   2      143.58      144.11      1.23 o 
   3   2   2     1719.19     1717.28     12.79 o 
   4   2   2     3484.09     3644.80     26.72 o 
   5   2   2        3.31        2.69      0.27 o 
   6   2   2      404.96      398.49      4.23 o 
   7   2   2      287.04      285.98      4.82 o 
   8   2   2       22.85       21.65      1.03 o 
   9   2   2      158.52      163.75      2.81 o 
  10   2   2        0.07       -0.56      0.93 o 
  -9   3   2      180.57      180.06      4.64 o 
  -8   3   2       93.39       93.88      2.51 o 
  -7   3   2       33.71       36.55      1.14 o 
  -6   3   2      416.51      406.47      4.05 o 
  -5   3   2       14.74       14.24      0.65 o 
  -4   3   2      664.66      671.59      5.96 o 
  -3   3   2     2243.73     2239.36     16.76 o 
  -2   3   2     1448.48     1588.69     11.95 o 
  -1   3   2      486.82      541.48      3.91 o 
   0   3   2      303.57      319.90      2.41 o 
   1   3   2        1.69        1.97      0.17 o 
   2   3   2     2938.57     3050.55     20.63 o 
   3   3   2     1137.85     1153.66      8.78 o 
   4   3   2       48.79       58.77      0.91 o 
   5   3   2      953.56      929.89      8.43 o 
   6   3   2       35.84       34.07      1.04 o 
   7   3   2       46.53       41.45      1.23 o 
   8   3   2       36.17       40.63      1.50 o 
   9   3   2       11.33        9.05      0.87 o 
  10   3   2       42.55       42.18      4.13 o 
  -9   4   2       52.15       54.71      2.74 o 
  -8   4   2       49.06       47.32      1.89 o 
  -7   4   2      183.75      195.04      2.64 o 
  -6   4   2       63.88       59.71      1.44 o 
  -5   4   2      771.27      758.65      6.57 o 
  -4   4   2      381.32      384.54      3.72 o 
  -3   4   2      121.61      119.22      1.50 o 
  -2   4   2      382.16      416.82      3.64 o 
  -1   4   2        9.45       13.72      0.37 o 
   0   4   2      410.43      433.37      3.54 o 
   1   4   2       59.60       78.18      0.89 o 
   2   4   2      282.77      318.26      2.51 o 
   3   4   2      610.96      633.97      7.31 o 
   4   4   2      494.89      486.83      4.19 o 
   5   4   2        2.41        4.40      0.46 o 
   6   4   2      118.19      118.70      3.02 o 
   7   4   2      197.92      188.72      2.69 o 
   8   4   2       48.65       46.40      1.42 o 
   9   4   2       45.88       46.26      1.57 o 
  10   4   2        1.82        0.32      0.87 o 
  -8   5   2       37.70       35.14      1.86 o 
  -7   5   2      111.06      126.43      2.13 o 
  -6   5   2       33.52       39.25      1.15 o 
  -5   5   2        1.42        2.75      0.44 o 
  -4   5   2     1631.78     1521.47     11.99 o 
  -3   5   2      651.72      683.28      5.79 o 
  -2   5   2       53.86       59.85      1.06 o 
  -1   5   2       21.86       22.27      0.47 o 
   0   5   2       33.53       33.75      0.68 o 
   1   5   2        0.05        0.11      0.17 o 
   2   5   2      412.04      413.35      3.63 o 
   3   5   2        4.02        6.50      0.41 o 
   4   5   2        6.40        7.13      0.48 o 
   5   5   2      410.81      401.45      5.22 o 
   6   5   2      221.61      208.99      2.79 o 
   7   5   2       35.79       35.68      1.20 o 
   8   5   2      156.93      150.31      2.54 o 
   9   5   2        4.70        3.63      0.91 o 
  10   5   2       53.68       55.79      2.73 o 
  -8   6   2       27.17       28.33      1.78 o 
  -7   6   2       85.71       92.59      2.04 o 
  -6   6   2       61.35       56.08      1.42 o 
  -5   6   2       33.23       35.81      1.09 o 
  -3   6   2       39.75       36.04      0.93 o 
  -2   6   2      156.70      149.96      1.84 o 
  -1   6   2        5.79        9.78      0.39 o 
   0   6   2       19.27       14.60      0.54 o 
   1   6   2      155.39      149.49      1.75 o 
   2   6   2      684.33      686.22      5.73 o 
   3   6   2       20.67       21.38      0.93 o 
   4   6   2      243.59      234.03      3.04 o 
   5   6   2       36.17       27.28      1.15 o 
   6   6   2      264.88      249.88      3.78 o 
   7   6   2       17.70       17.27      1.16 o 
   8   6   2        0.07        0.23      0.67 o 
   9   6   2        6.73       13.60      4.22 o 
  10   6   2        9.91        6.95      1.42 o 
  -7   7   2        7.46        9.23      0.86 o 
  -6   7   2       50.43       52.46      1.44 o 
  -5   7   2        0.80        1.34      0.46 o 
  -4   7   2      187.10      199.74      2.59 o 
  -3   7   2        0.05        0.45      0.38 o 
  -2   7   2        0.23        0.03      0.31 o 
  -1   7   2       85.07       82.91      1.52 o 
   0   7   2       80.76       79.92      1.24 o 
   1   7   2        0.34        0.41      0.27 o 
   2   7   2      200.85      195.49      2.26 o 
   3   7   2      342.59      318.67      3.88 o 
   4   7   2        5.00        4.12      0.53 o 
   5   7   2       55.24       48.93      1.51 o 
   6   7   2      357.78      363.51      5.03 o 
   7   7   2      235.61      219.03      3.70 o 
   8   7   2        0.27        0.32      0.70 o 
   9   7   2        1.98        9.13      2.28 o 
  -6   8   2       27.85       26.14      1.36 o 
  -5   8   2      266.18      279.33      3.84 o 
  -4   8   2      263.29      255.83      3.49 o 
  -3   8   2       36.30       33.08      1.17 o 
  -2   8   2       20.18       17.01      0.87 o 
  -1   8   2        7.18        7.17      0.63 o 
   0   8   2       72.33       69.84      1.27 o 
   1   8   2      585.17      610.96      5.46 o 
   2   8   2        8.52        9.42      0.69 o 
   3   8   2      142.72      136.12      1.91 o 
   4   8   2       64.39       63.62      1.48 o 
   5   8   2        0.50       -0.43      0.43 o 
   6   8   2       93.29      102.66      2.39 o 
   7   8   2      214.06      222.80      3.88 o 
   8   8   2      146.40      160.42     12.12 o 
   9   8   2       40.24       38.19      2.54 o 
  -5   9   2       32.58       34.70      1.47 o 
  -4   9   2       31.21       33.81      1.35 o 
  -3   9   2       27.98       30.98      1.23 o 
  -2   9   2       34.88       35.18      1.23 o 
  -1   9   2       39.74       37.11      1.22 o 
   0   9   2      568.89      564.41      5.96 o 
   1   9   2        2.65        2.85      0.45 o 
   2   9   2      714.15      698.99      6.62 o 
   3   9   2       73.63       75.43      1.48 o 
   4   9   2       55.25       51.99      1.42 o 
   5   9   2      155.88      153.06      2.59 o 
   6   9   2       22.19       26.63      1.25 o 
   7   9   2      124.11      121.39      2.46 o 
   8   9   2        1.81        0.35      2.63 o 
  -4  10   2       14.81       15.46      2.05 o 
  -3  10   2       14.96       14.83      1.29 o 
  -2  10   2        6.08        6.88      0.75 o 
  -1  10   2       30.87       32.48      1.28 o 
   0  10   2        1.52        1.79      0.57 o 
   1  10   2       78.45       71.50      1.72 o 
   2  10   2       26.78       24.39      0.97 o 
   3  10   2       29.98       30.52      1.08 o 
   4  10   2       11.51       14.42      1.29 o 
   5  10   2        0.03       -0.03      0.63 o 
   6  10   2      197.10      190.19      3.13 o 
   7  10   2      123.06      124.02      2.57 o 
  -3  11   2        5.01        5.12      0.78 o 
  -2  11   2       35.15       34.27      1.64 o 
  -1  11   2      121.50      117.08      2.38 o 
   0  11   2        6.79        6.19      1.25 o 
   1  11   2        1.49        0.99      0.57 o 
   2  11   2      126.16      123.18      2.36 o 
   3  11   2       32.67       34.09      1.31 o 
   4  11   2       10.13       10.78      0.96 o 
   5  11   2        0.09        0.10      0.55 o 
   6  11   2        2.24        2.21      0.89 o 
   0  12   2      100.05       96.75      3.17 o 
   1  12   2        0.32        1.01      0.62 o 
   2  12   2        0.67       -0.28      0.56 o 
   3  12   2        2.54        1.28      0.67 o 
   4  12   2       10.61       13.07      1.05 o 
  -4 -11   3       14.26       19.62      1.73 o 
  -3 -11   3       28.18       28.89      1.64 o 
  -2 -11   3       16.27       14.63      1.11 o 
  -1 -11   3        0.11        0.08      0.79 o 
   0 -11   3        1.03        0.98      0.88 o 
   1 -11   3      117.96      114.80      3.67 o 
   2 -11   3       32.71       39.52      2.40 o 
  -5 -10   3       22.18       13.14      2.55 o 
  -4 -10   3       20.03       25.16      1.94 o 
  -3 -10   3        0.71        1.76      0.55 o 
  -2 -10   3        1.78        0.69      0.50 o 
  -1 -10   3        3.48        3.72      0.65 o 
   0 -10   3       59.16       55.87      2.40 o 
   1 -10   3       28.18       27.17      1.90 o 
   2 -10   3      291.48      287.70      5.98 o 
   3 -10   3       57.11       62.22      2.70 o 
   4 -10   3       13.38       19.50      2.02 o 
  -7  -9   3       12.05       11.00      4.83 o 
  -6  -9   3        0.19       -0.70      1.76 o 
  -5  -9   3       10.18        8.81      2.02 o 
  -4  -9   3       20.85       20.97      1.47 o 
  -3  -9   3       10.60       12.81      0.92 o 
  -2  -9   3       25.31       27.22      1.75 o 
  -1  -9   3       51.88       60.94      2.03 o 
   0  -9   3       23.75       22.81      0.99 o 
   1  -9   3       86.24       86.79      2.13 o 
   2  -9   3      106.51      107.67      3.25 o 
   3  -9   3        0.29        0.61      0.80 o 
   4  -9   3       37.27       47.63      2.40 o 
   5  -9   3        0.09       -0.53      0.97 o 
  -7  -8   3        0.33        0.18      0.93 o 
  -6  -8   3        6.74        6.51      1.10 o 
  -5  -8   3        1.62        2.75      0.77 o 
  -4  -8   3       68.73       68.08      1.63 o 
  -3  -8   3        4.57        4.80      0.61 o 
  -2  -8   3        5.34        4.78      0.51 o 
  -1  -8   3       15.76       16.53      0.86 o 
   0  -8   3       24.65       26.13      0.88 o 
   1  -8   3        3.66        2.87      0.43 o 
   2  -8   3      110.73      111.02      1.99 o 
   3  -8   3      233.75      217.71      6.85 o 
   4  -8   3        1.90        2.94      0.93 o 
   5  -8   3      144.35      147.73      3.95 o 
   6  -8   3       24.35       25.37      2.37 o 
  -8  -7   3       18.84       19.27      1.92 o 
  -7  -7   3      135.59      141.54      5.71 o 
  -6  -7   3       31.20       28.90      3.86 o 
  -5  -7   3        7.06        8.59      0.87 o 
  -4  -7   3       10.16       11.89      0.82 o 
  -3  -7   3       58.20       59.27      1.23 o 
  -2  -7   3        0.22        0.11      0.33 o 
  -1  -7   3      323.39      361.90      3.62 o 
   0  -7   3       68.12       75.50      1.30 o 
   1  -7   3      170.79      170.38      2.12 o 
   2  -7   3      188.70      185.03      2.24 o 
   3  -7   3       31.53       32.37      1.18 o 
   4  -7   3      230.85      225.53      4.70 o 
   5  -7   3       20.05       20.27      1.60 o 
   6  -7   3        0.08       -0.74      0.80 o 
   7  -7   3        2.16        5.02      1.22 o 
  -9  -6   3       95.44       97.13      3.54 o 
  -8  -6   3       23.77       22.08      2.05 o 
  -7  -6   3       15.73       15.96      2.28 o 
  -6  -6   3       21.67       21.49      2.28 o 
  -5  -6   3       30.79       30.42      1.36 o 
  -4  -6   3       39.56       41.14      0.99 o 
  -3  -6   3        2.89        3.05      0.39 o 
  -2  -6   3       51.03       47.57      1.01 o 
  -1  -6   3        1.57        2.43      0.35 o 
   0  -6   3      281.31      282.46      2.85 o 
   1  -6   3      138.63      128.68      1.48 o 
   2  -6   3      356.79      344.78      3.05 o 
   3  -6   3       93.98       96.59      1.50 o 
   4  -6   3       18.03       18.03      0.75 o 
   5  -6   3       51.43       54.97      1.78 o 
   6  -6   3        0.81        1.05      0.71 o 
   7  -6   3       13.91       16.56      1.89 o 
   8  -6   3        3.08        3.78      1.23 o 
  -9  -5   3        0.31        2.42      1.18 o 
  -8  -5   3       41.33       44.69      4.13 o 
  -7  -5   3      338.24      332.22      4.90 o 
  -6  -5   3      150.60      141.55      2.37 o 
  -5  -5   3        1.82        1.88      0.48 o 
  -4  -5   3       69.20       73.09      1.34 o 
  -3  -5   3        2.29        1.91      0.26 o 
  -2  -5   3       40.91       39.66      0.71 o 
  -1  -5   3       23.94       18.83      0.62 o 
   0  -5   3      344.34      348.43      2.92 o 
   1  -5   3      171.80      153.93      1.61 o 
   2  -5   3      199.26      194.30      1.92 o 
   3  -5   3        6.11        6.42      0.42 o 
   4  -5   3     1244.01     1219.95      9.83 o 
   5  -5   3      134.68      131.40      2.12 o 
   6  -5   3        0.02       -0.54      0.54 o 
   7  -5   3       12.27       13.28      1.31 o 
   8  -5   3       28.38       27.28      2.07 o 
  -9  -4   3       16.94       17.93      1.62 o 
  -8  -4   3      138.79      141.66      3.00 o 
  -7  -4   3        0.15       -0.54      0.54 o 
  -6  -4   3      167.66      160.87      2.43 o 
  -5  -4   3       42.23       40.55      1.64 o 
  -4  -4   3       22.76       24.94      0.59 o 
  -3  -4   3       62.72       66.05      0.94 o 
  -2  -4   3      809.44      914.14      6.16 o 
  -1  -4   3       29.06       29.13      0.54 o 
   0  -4   3      739.20      687.72      4.72 o 
   1  -4   3        6.64        7.21      0.34 o 
   2  -4   3      112.98      136.65      1.51 o 
   3  -4   3      654.96      632.64      4.84 o 
   4  -4   3        4.20        3.68      0.33 o 
   5  -4   3      104.80       99.60      1.55 o 
   6  -4   3      559.58      567.17      5.90 o 
   7  -4   3        3.87        6.03      0.69 o 
   8  -4   3        0.40        0.25      1.32 o 
   9  -4   3        6.48        8.20      1.42 o 
  -9  -3   3        6.93        6.09      1.30 o 
  -8  -3   3        0.76        1.20      0.70 o 
  -7  -3   3       23.64       21.76      1.31 o 
  -6  -3   3        7.64        7.91      0.76 o 
  -5  -3   3      122.34      115.43      1.43 o 
  -4  -3   3        0.74        0.70      0.22 o 
  -3  -3   3      200.91      217.89      1.86 o 
  -2  -3   3      303.75      338.34      2.53 o 
  -1  -3   3     1202.95     1328.51     11.19 o 
   0  -3   3      218.92      241.84      1.88 o 
   1  -3   3      768.04      743.64      5.36 o 
   2  -3   3      618.72      677.39      4.97 o 
   3  -3   3      216.48      237.12      2.11 o 
   4  -3   3     1602.28     1573.80     12.08 o 
   5  -3   3      240.49      227.10      2.26 o 
   6  -3   3        3.82        2.53      0.46 o 
   7  -3   3      119.73      130.09      2.19 o 
   8  -3   3       35.63       35.51      1.58 o 
   9  -3   3        0.28        0.66      1.01 o 
 -10  -2   3        3.72        3.11      1.30 o 
  -9  -2   3      116.88      122.32      3.70 o 
  -8  -2   3      641.08      624.80     10.19 o 
  -7  -2   3        5.35        4.83      0.77 o 
  -6  -2   3        0.12       -0.32      0.59 o 
  -5  -2   3       69.82       62.25      1.16 o 
  -4  -2   3       50.98       59.55      0.88 o 
  -3  -2   3      326.70      353.66      3.04 o 
  -2  -2   3      590.09      621.55      4.20 o 
  -1  -2   3     1008.60     1053.37      6.76 o 
   0  -2   3      209.85      181.72      1.42 o 
   1  -2   3       29.31       31.59      0.64 o 
   2  -2   3      657.68      703.16      5.05 o 
   3  -2   3     1714.41     1741.62     11.97 o 
   4  -2   3        0.70        0.04      0.20 o 
   5  -2   3      620.77      633.67      4.94 o 
   6  -2   3      318.46      299.39      3.06 o 
   7  -2   3        0.06        0.71      0.50 o 
   8  -2   3       59.62       61.66      1.87 o 
   9  -2   3       31.64       30.40      2.14 o 
  10  -2   3        1.17        3.20      1.17 o 
 -10  -1   3      171.87      170.95      4.75 o 
  -9  -1   3       40.82       41.29      2.46 o 
  -8  -1   3      111.22      107.06      3.20 o 
  -7  -1   3      613.50      604.01      5.61 o 
  -6  -1   3       16.42       17.19      0.76 o 
  -5  -1   3      122.06      118.53      1.40 o 
  -4  -1   3       79.39       86.65      1.04 o 
  -3  -1   3      299.53      309.41      2.50 o 
  -2  -1   3      390.19      402.55      3.39 o 
  -1  -1   3    10883.52    10842.09    148.83 o 
   0  -1   3      751.59      825.65      5.86 o 
   1  -1   3      377.25      383.36      3.14 o 
   2  -1   3      518.63      549.46      7.08 o 
   3  -1   3       42.89       41.76      0.63 o 
   4  -1   3      186.53      157.53      1.55 o 
   5  -1   3      129.13      135.87      2.59 o 
   6  -1   3       70.88       67.02      1.19 o 
   7  -1   3       34.87       35.52      1.32 o 
   8  -1   3        0.35       -0.26      0.72 o 
   9  -1   3       41.75       43.98      1.75 o 
  10  -1   3       94.76       98.34      5.62 o 
 -10   0   3       53.22       49.54      2.87 o 
  -9   0   3      548.21      562.11      9.40 o 
  -8   0   3      162.04      165.85      4.13 o 
  -7   0   3        0.20       -0.40      0.40 o 
  -6   0   3      166.72      161.81      1.93 o 
  -5   0   3        1.75        1.17      0.30 o 
  -4   0   3       46.92       56.29      0.88 o 
  -3   0   3      328.11      386.56      3.02 o 
  -2   0   3        1.88        0.46      0.18 o 
  -1   0   3      277.44      258.71      2.21 o 
   0   0   3       20.48       19.00      0.29 o 
   1   0   3      841.34      835.99      5.77 o 
   2   0   3     1335.24     1312.55      8.91 o 
   3   0   3     3001.65     3102.18     20.83 o 
   4   0   3      140.76      172.49      1.51 o 
   5   0   3      631.97      614.68      4.70 o 
   6   0   3       93.27       94.03      1.37 o 
   7   0   3       80.00       77.26      2.48 o 
   8   0   3       28.93       31.17      1.42 o 
   9   0   3       31.48       35.84      1.63 o 
  10   0   3       64.01       70.18      2.29 o 
  -9   1   3       15.31       13.65      1.74 o 
  -8   1   3      120.79      122.96      3.69 o 
  -7   1   3      375.50      372.14      5.65 o 
  -6   1   3       22.63       22.96      0.80 o 
  -5   1   3       52.90       54.26      0.87 o 
  -4   1   3      130.00      115.10      1.24 o 
  -3   1   3       16.82       43.76      0.87 o 
  -2   1   3      339.09      308.53      2.39 o 
  -1   1   3      664.69      630.26      6.76 o 
   0   1   3       14.57       17.74      0.67 o 
   1   1   3     2735.76     2715.02     20.95 o 
   2   1   3      672.10      670.78      4.70 o 
   3   1   3        5.72       12.02      0.60 o 
   4   1   3     2631.05     2621.24     17.68 o 
   5   1   3       13.81       14.85      0.44 o 
   6   1   3        0.13       -0.03      0.41 o 
   7   1   3       84.66       93.41      1.74 o 
   8   1   3       22.27       18.25      1.65 o 
   9   1   3        6.12        5.40      0.98 o 
  10   1   3       94.19      109.19      4.99 o 
  -9   2   3        3.78        4.26      1.22 o 
  -8   2   3      151.21      155.44      3.25 o 
  -7   2   3       31.92       28.31      1.55 o 
  -6   2   3      117.50      115.57      1.72 o 
  -5   2   3       23.04       21.37      0.70 o 
  -4   2   3       53.15       52.33      0.78 o 
  -2   2   3     1358.61     1481.95     10.12 o 
  -1   2   3       85.27      100.95      0.96 o 
   0   2   3     2748.84     2686.18     19.75 o 
   1   2   3      433.25      419.64      3.36 o 
   2   2   3        7.44        4.52      0.29 o 
   3   2   3       89.03       70.22      0.93 o 
   4   2   3       52.89       62.18      0.95 o 
   5   2   3      109.11      110.52      1.46 o 
   6   2   3       99.58       92.49      1.59 o 
   7   2   3       58.65       49.10      1.31 o 
   8   2   3       54.71       54.08      1.45 o 
   9   2   3       11.47       12.52      1.02 o 
  10   2   3        2.28        2.47      1.28 o 
  -9   3   3       17.61       21.54      2.11 o 
  -8   3   3       44.51       53.66      1.76 o 
  -7   3   3      107.94      113.77      2.26 o 
  -6   3   3       31.05       30.49      1.08 o 
  -5   3   3       68.55       50.36      1.09 o 
  -4   3   3      196.96      193.78      2.17 o 
  -3   3   3       37.71       38.39      0.89 o 
  -2   3   3        6.57        4.46      0.33 o 
  -1   3   3        0.90        2.14      0.32 o 
   0   3   3      182.41      186.94      2.48 o 
   1   3   3     3524.69     3576.45     29.30 o 
   2   3   3     1113.81     1107.35      7.65 o 
   3   3   3       18.79       35.13      0.53 o 
   4   3   3      607.89      585.47      5.49 o 
   5   3   3      228.70      242.13      2.81 o 
   6   3   3      216.70      205.67      2.80 o 
   7   3   3      158.39      154.79      2.39 o 
   8   3   3        0.28        0.24      0.49 o 
   9   3   3       31.85       28.03      1.34 o 
  10   3   3       14.26       22.43      2.10 o 
  -9   4   3       58.64       59.39      2.91 o 
  -8   4   3      111.71      126.40      2.62 o 
  -7   4   3       81.09       76.59      1.91 o 
  -6   4   3      147.89      150.76      2.14 o 
  -5   4   3      347.38      342.21      3.52 o 
  -4   4   3      553.94      564.89      5.00 o 
  -3   4   3      547.28      575.08      4.94 o 
  -2   4   3      756.58      791.08      9.05 o 
  -1   4   3      209.86      221.31      1.90 o 
   0   4   3      944.95      901.31      8.05 o 
   1   4   3     1657.08     1756.55     13.12 o 
   2   4   3      491.89      496.00      3.89 o 
   3   4   3     1858.34     1843.50     12.63 o 
   4   4   3        0.00        0.43      0.21 o 
   5   4   3      168.09      172.61      2.26 o 
   6   4   3      119.56      124.89      1.99 o 
   7   4   3       62.30       51.89      1.35 o 
   8   4   3       22.62       26.16      1.17 o 
   9   4   3       19.21       14.86      1.07 o 
  10   4   3        3.81        2.63      0.93 o 
  -8   5   3       25.68       25.31      1.73 o 
  -7   5   3      135.27      134.74      2.57 o 
  -6   5   3       26.32       27.86      1.06 o 
  -5   5   3      150.58      144.81      2.91 o 
  -4   5   3        1.96        0.00      0.33 o 
  -3   5   3       83.61       75.97      1.25 o 
  -2   5   3       21.73       23.45      0.78 o 
  -1   5   3       47.18       44.59      0.71 o 
   0   5   3      190.42      233.20      2.02 o 
   1   5   3     1488.20     1498.25     10.38 o 
   2   5   3      701.69      695.09      6.22 o 
   3   5   3        0.97        3.32      0.26 o 
   4   5   3      177.84      161.96      2.53 o 
   5   5   3       55.06       74.35      1.42 o 
   6   5   3      339.33      328.51      3.82 o 
   7   5   3        0.91        0.91      0.61 o 
   8   5   3        4.57        4.37      0.86 o 
   9   5   3       22.95       25.80      1.32 o 
  10   5   3        5.03        2.55      1.84 o 
  -8   6   3        6.30        6.36      1.14 o 
  -7   6   3       51.59       49.12      1.68 o 
  -6   6   3      470.43      471.24      4.84 o 
  -5   6   3      617.67      584.82      5.53 o 
  -4   6   3       21.45       14.35      0.76 o 
  -3   6   3       82.85       73.69      1.31 o 
  -2   6   3       15.20       17.49      0.65 o 
  -1   6   3       35.01       33.90      0.65 o 
   0   6   3      305.77      310.67      2.92 o 
   1   6   3       13.50       13.44      0.50 o 
   2   6   3     1385.01     1403.54     10.87 o 
   3   6   3      114.29      102.73      1.62 o 
   4   6   3       75.56       72.92      1.34 o 
   5   6   3      156.52      167.64      2.84 o 
   6   6   3       83.83       86.36      2.02 o 
   7   6   3       39.32       36.79      1.51 o 
   8   6   3       98.43      108.33      2.52 o 
   9   6   3        1.23        0.60      0.77 o 
  10   6   3        2.03        0.09      1.12 o 
  -7   7   3       10.66       10.09      1.02 o 
  -6   7   3       25.17       19.53      1.08 o 
  -5   7   3       57.90       80.62      1.63 o 
  -4   7   3       72.23       72.44      1.46 o 
  -3   7   3       34.82       35.04      1.10 o 
  -2   7   3      118.47      112.94      1.85 o 
  -1   7   3        5.31        5.50      0.52 o 
   0   7   3      329.22      348.69      3.38 o 
   1   7   3      355.67      345.42      3.34 o 
   2   7   3      135.72      135.59      2.13 o 
   3   7   3        3.10        1.51      0.41 o 
   4   7   3      248.93      235.56      5.55 o 
   5   7   3       81.22       83.43      1.99 o 
   6   7   3      168.40      163.43      3.00 o 
   7   7   3       98.92      103.48      5.34 o 
   8   7   3        1.32       -0.14      0.66 o 
   9   7   3        5.77        3.13      1.18 o 
  -6   8   3      117.46      121.66      2.49 o 
  -5   8   3       24.55       27.75      1.30 o 
  -4   8   3       27.85       23.32      1.10 o 
  -3   8   3        1.64        0.44      0.44 o 
  -2   8   3        0.57        0.09      0.41 o 
  -1   8   3       32.42       30.50      1.01 o 
   0   8   3       79.49      100.74      1.78 o 
   1   8   3       60.41       59.93      1.18 o 
   2   8   3        1.31        2.23      0.53 o 
   3   8   3      110.94       98.93      1.56 o 
   4   8   3        2.99        1.86      0.46 o 
   5   8   3       76.57       66.83      1.86 o 
   6   8   3      118.89      110.34      2.53 o 
   7   8   3      156.04      148.95      3.13 o 
   8   8   3        0.78        0.10      0.80 o 
   9   8   3        0.64        0.94      1.10 o 
  -5   9   3      105.95      123.44      3.98 o 
  -4   9   3       14.30       14.70      1.04 o 
  -3   9   3        0.07       -0.42      0.47 o 
  -2   9   3        7.45        7.85      0.75 o 
  -1   9   3      137.89      135.30      2.31 o 
   0   9   3      108.95      112.30      2.56 o 
   1   9   3      735.16      714.98      6.34 o 
   2   9   3       42.71       39.44      1.08 o 
   3   9   3       29.02       29.50      0.97 o 
   4   9   3      149.24      149.22      2.43 o 
   5   9   3      103.31      112.69      2.16 o 
   6   9   3       41.79       46.32      1.50 o 
   7   9   3        9.84        9.49      1.07 o 
   8   9   3       12.08       39.72      2.19 o 
  -4  10   3       11.56       13.74      1.11 o 
  -3  10   3        0.02       -0.33      0.53 o 
  -2  10   3       30.66       32.22      1.31 o 
  -1  10   3      110.46      113.30      2.22 o 
   0  10   3      269.62      269.22      3.75 o 
   1  10   3      319.97      317.65      4.03 o 
   2  10   3        0.72        0.66      0.42 o 
   3  10   3       26.65       28.97      1.18 o 
   4  10   3        5.45        5.76      0.69 o 
   5  10   3      101.50      104.47      2.19 o 
   6  10   3        7.35        8.44      0.83 o 
   7  10   3        0.00        0.66      0.64 o 
  -3  11   3        3.18        4.46      0.81 o 
  -2  11   3        4.39        7.12      0.81 o 
  -1  11   3       40.52       38.89      1.45 o 
   0  11   3       86.61       89.03      2.05 o 
   1  11   3      171.83      175.72      2.91 o 
   2  11   3        4.55        5.72      0.81 o 
   3  11   3       15.32       12.68      0.96 o 
   4  11   3       77.29       80.51      2.08 o 
   5  11   3      197.16      197.15      5.58 o 
   6  11   3       51.39       48.44      1.69 o 
   0  12   3       60.82       63.64      2.69 o 
   1  12   3       33.45       36.06      1.45 o 
   2  12   3       18.06       17.53      1.19 o 
   3  12   3       21.10       25.49      1.82 o 
   4  12   3       10.51        8.92      0.87 o 
  -3 -11   4       54.71       57.83      2.72 o 
  -2 -11   4       12.93       15.73      1.77 o 
  -1 -11   4        1.13        1.28      0.84 o 
   0 -11   4        7.35        7.97      1.30 o 
   1 -11   4        9.00       13.41      1.65 o 
  -5 -10   4       16.59       16.10      2.02 o 
  -4 -10   4       48.49       49.97      2.42 o 
  -3 -10   4        0.01       -0.51      0.59 o 
  -2 -10   4       11.73       14.16      1.20 o 
  -1 -10   4       65.95       68.28      2.39 o 
   0 -10   4       50.10       48.69      2.28 o 
   1 -10   4        0.32        0.30      0.80 o 
   2 -10   4        5.62        5.12      2.37 o 
   3 -10   4        9.12        7.68      1.39 o 
  -6  -9   4        3.41        2.22      0.97 o 
  -5  -9   4        1.73        3.46      1.01 o 
  -4  -9   4       15.02       12.21      1.13 o 
  -3  -9   4       13.40       16.19      1.16 o 
  -2  -9   4       90.10      118.77      2.20 o 
  -1  -9   4       55.05       54.48      1.47 o 
   0  -9   4      169.66      165.60      3.08 o 
   1  -9   4      260.56      248.91      5.53 o 
   2  -9   4        0.12        0.16      0.71 o 
   3  -9   4       26.01       31.39      2.02 o 
   4  -9   4       11.60       12.26      1.61 o 
   5  -9   4       44.28       41.77      2.45 o 
  -7  -8   4        0.12       -0.59      0.93 o 
  -6  -8   4        5.50        6.85      1.22 o 
  -5  -8   4        6.10        6.75      1.01 o 
  -4  -8   4       49.94       46.34      2.24 o 
  -3  -8   4       23.75       24.61      2.19 o 
  -2  -8   4       27.54       35.93      1.16 o 
  -1  -8   4      332.05      310.74      3.80 o 
   0  -8   4      126.62      118.87      2.04 o 
   1  -8   4      134.02      135.94      2.68 o 
   2  -8   4        1.26        1.59      0.80 o 
   3  -8   4        2.42        2.75      1.23 o 
   4  -8   4       36.99       39.52      2.15 o 
   5  -8   4        0.15       -0.80      0.80 o 
   6  -8   4       77.78       78.38      3.60 o 
  -8  -7   4        7.33        2.29      1.14 o 
  -7  -7   4      109.54      106.31      3.51 o 
  -6  -7   4        1.76        0.70      0.87 o 
  -5  -7   4        0.23        1.02      0.64 o 
  -4  -7   4        6.49        6.20      0.80 o 
  -3  -7   4      130.71      129.58      2.10 o 
  -1  -7   4      218.00      207.31      2.45 o 
   0  -7   4       97.42       85.75      1.56 o 
   1  -7   4      269.44      267.13      2.90 o 
   2  -7   4        7.32        7.53      0.61 o 
   3  -7   4      204.39      204.14      4.33 o 
   4  -7   4        0.22        0.81      1.05 o 
   5  -7   4        6.01        4.59      1.05 o 
   6  -7   4       28.29       32.15      3.07 o 
   7  -7   4       42.99       38.28      2.35 o 
  -8  -6   4       24.16       22.94      2.05 o 
  -7  -6   4        1.86        3.50      1.05 o 
  -6  -6   4       69.73       73.24      2.54 o 
  -5  -6   4        6.30        6.55      0.90 o 
  -4  -6   4      112.39      112.91      2.33 o 
  -3  -6   4       29.59       37.50      0.97 o 
  -2  -6   4       89.76       99.52      1.64 o 
  -1  -6   4      813.99      815.55      6.81 o 
   0  -6   4       32.66       31.20      0.72 o 
   1  -6   4       56.28       60.80      1.85 o 
   2  -6   4      493.55      467.00      3.90 o 
   3  -6   4        2.43        2.38      0.34 o 
   4  -6   4        5.89        7.44      0.84 o 
   5  -6   4        1.85        1.92      0.66 o 
   6  -6   4        0.17       18.39      1.71 o 
   7  -6   4        0.48        0.22      0.77 o 
   8  -6   4       57.09       54.32      2.70 o 
  -9  -5   4        0.38       -0.18      1.12 o 
  -8  -5   4        3.52        2.11      1.23 o 
  -7  -5   4        1.31        0.80      0.74 o 
  -6  -5   4       16.12       15.86      0.98 o 
  -5  -5   4       27.49       29.82      1.07 o 
  -4  -5   4       28.45       30.00      1.02 o 
  -3  -5   4        0.47        0.81      0.26 o 
  -2  -5   4      484.40      511.04      3.83 o 
  -1  -5   4       70.05       76.14      1.00 o 
   0  -5   4      614.97      618.07      4.79 o 
   1  -5   4      110.09      118.09      1.37 o 
   2  -5   4       52.17       54.13      0.89 o 
   3  -5   4      394.41      383.96      3.30 o 
   4  -5   4      288.72      278.64      2.93 o 
   5  -5   4       55.34       53.15      1.65 o 
   6  -5   4       84.49       92.85      3.04 o 
   7  -5   4       82.37       79.99      2.29 o 
   8  -5   4        6.60        6.59      1.30 o 
  -9  -4   4      109.05      101.32      3.53 o 
  -8  -4   4       16.89       14.64      1.93 o 
  -7  -4   4        4.84        5.30      0.87 o 
  -6  -4   4        2.74        2.43      0.96 o 
  -5  -4   4        7.17        8.48      0.60 o 
  -4  -4   4       78.20       77.35      1.33 o 
  -3  -4   4       48.02       47.16      1.06 o 
  -2  -4   4      940.57      976.98      8.24 o 
  -1  -4   4      209.08      177.49      1.61 o 
   0  -4   4        3.40        1.01      0.28 o 
   1  -4   4      321.42      325.01      2.97 o 
   2  -4   4      567.50      576.24      4.43 o 
   3  -4   4       40.48       41.21      0.75 o 
   4  -4   4        4.45        4.64      0.37 o 
   5  -4   4        3.90        2.57      0.44 o 
   6  -4   4       77.41       71.32      2.57 o 
   7  -4   4        4.52        4.06      0.80 o 
   8  -4   4       64.74       61.80      2.70 o 
   9  -4   4        7.66        5.23      1.49 o 
  -9  -3   4       32.96       36.17      2.40 o 
  -8  -3   4      163.86      157.59      5.26 o 
  -7  -3   4       55.79       59.75      1.89 o 
  -6  -3   4        0.43        0.21      0.37 o 
  -5  -3   4      118.92      114.38      1.79 o 
  -4  -3   4        0.03       -0.20      0.22 o 
  -3  -3   4       16.10       21.86      0.63 o 
  -2  -3   4     3513.94     3564.47     22.20 o 
  -1  -3   4     1768.61     1924.42     13.14 o 
   0  -3   4      235.96      207.74      1.70 o 
   1  -3   4      652.18      704.50      5.14 o 
   2  -3   4       42.72       44.78      0.68 o 
   3  -3   4      523.94      507.91      3.97 o 
   4  -3   4      260.76      279.66      2.54 o 
   5  -3   4      588.64      576.24      5.07 o 
   6  -3   4       67.51       68.64      2.45 o 
   7  -3   4       68.65       61.63      2.40 o 
   8  -3   4       19.46       19.66      1.81 o 
   9  -3   4      311.92      316.88      6.40 o 
  -9  -2   4       28.38       27.24      2.15 o 
  -8  -2   4       34.41       32.58      2.10 o 
  -7  -2   4       10.97       12.85      0.92 o 
  -6  -2   4       47.60       44.96      1.12 o 
  -5  -2   4       56.36       60.15      1.18 o 
  -4  -2   4      242.05      268.91      2.78 o 
  -3  -2   4       77.38       83.07      1.08 o 
  -2  -2   4      225.08      297.95      2.98 o 
  -1  -2   4      658.36      604.62      4.87 o 
   0  -2   4      415.71      413.78      2.90 o 
   1  -2   4      475.89      521.07      4.30 o 
   2  -2   4      860.70      917.05      7.22 o 
   3  -2   4       69.93       88.97      1.03 o 
   4  -2   4      570.40      532.85      4.15 o 
   5  -2   4       34.84       27.60      0.69 o 
   6  -2   4        2.48        2.96      0.43 o 
   7  -2   4        9.71        6.97      0.80 o 
   8  -2   4       61.03       60.04      2.49 o 
   9  -2   4      274.72      295.09      6.03 o 
  10  -2   4       83.74       77.35      3.17 o 
  -9  -1   4       23.56       21.97      2.07 o 
  -8  -1   4        8.78        6.04      1.22 o 
  -7  -1   4      188.60      194.70      2.93 o 
  -6  -1   4       48.15       51.94      1.18 o 
  -5  -1   4       60.84       62.02      1.17 o 
  -4  -1   4       87.25      121.81      1.58 o 
  -3  -1   4      592.73      576.00      4.83 o 
  -2  -1   4      281.52      268.15      2.25 o 
  -1  -1   4      505.71      506.26      3.76 o 
   0  -1   4     2528.26     2528.30     15.74 o 
   1  -1   4      747.44      761.34      6.78 o 
   2  -1   4       61.78       65.24      0.89 o 
   3  -1   4     2720.71     2908.09     19.55 o 
   4  -1   4       75.78       82.13      1.01 o 
   5  -1   4      109.65      107.24      1.30 o 
   6  -1   4        4.19        5.38      0.44 o 
   7  -1   4        6.62        8.69      0.70 o 
   8  -1   4       10.71        9.86      0.98 o 
   9  -1   4      184.44      198.76      4.68 o 
  10  -1   4        9.56        8.89      1.52 o 
  -9   0   4       52.56       52.45      4.66 o 
  -8   0   4        3.21        4.20      1.10 o 
  -7   0   4        3.27        3.05      0.62 o 
  -6   0   4        4.93        3.50      0.46 o 
  -5   0   4      178.33      182.59      2.17 o 
  -4   0   4      708.78      770.61      5.69 o 
  -3   0   4     2657.92     2760.59     24.65 o 
  -2   0   4       37.74       31.77      0.59 o 
  -1   0   4     2381.13     2366.72     18.79 o 
   0   0   4        7.27        4.85      0.23 o 
   1   0   4      350.77      358.73      4.56 o 
   2   0   4      568.93      573.28      4.58 o 
   3   0   4      148.43      176.39      1.55 o 
   4   0   4       12.93       17.98      1.60 o 
   5   0   4       14.51       13.82      0.46 o 
   6   0   4        4.90        3.41      0.47 o 
   7   0   4       44.79       38.82      1.13 o 
   8   0   4       66.70       58.78      1.79 o 
   9   0   4       27.14       27.43      1.50 o 
  10   0   4       94.12       95.98      4.39 o 
  -9   1   4        2.69        2.00      1.18 o 
  -8   1   4        8.61        8.26      1.06 o 
  -7   1   4       12.32       11.57      0.92 o 
  -6   1   4       16.15       13.73      1.06 o 
  -5   1   4      185.72      171.40      1.79 o 
  -4   1   4      196.90      228.86      2.09 o 
  -3   1   4      207.83      193.08      1.76 o 
  -2   1   4      781.26      775.54      5.51 o 
  -1   1   4      236.63      230.95      1.83 o 
   0   1   4     1241.73     1207.51      9.01 o 
   1   1   4      374.05      359.72      2.94 o 
   2   1   4      173.94      170.31      1.44 o 
   3   1   4     1039.97     1102.22      7.67 o 
   5   1   4      238.95      234.28      2.30 o 
   6   1   4       21.15       23.94      1.32 o 
   7   1   4       41.42       43.85      1.22 o 
   8   1   4       34.88       36.61      1.26 o 
   9   1   4      240.68      231.87      3.89 o 
  10   1   4       47.88       43.85      2.05 o 
  -9   2   4       76.72       79.12      5.53 o 
  -8   2   4       26.43       25.96      1.42 o 
  -7   2   4       13.62       13.49      1.05 o 
  -6   2   4       12.05       13.15      0.86 o 
  -5   2   4       82.77       78.99      1.29 o 
  -4   2   4      387.58      383.35      3.16 o 
  -3   2   4      213.58      211.90      1.90 o 
  -2   2   4      709.70      708.02      5.09 o 
  -1   2   4      799.74      739.73      5.24 o 
   0   2   4      756.19      735.68      5.67 o 
   1   2   4     1391.53     1378.07     10.29 o 
   2   2   4     3739.23     3701.09     24.86 o 
   3   2   4        1.80        3.84      0.27 o 
   4   2   4        3.80       34.96      1.41 o 
   5   2   4       58.74       61.66      1.70 o 
   6   2   4       19.23       17.18      0.76 o 
   7   2   4      387.84      337.84      4.69 o 
   8   2   4       63.25       66.96      1.63 o 
   9   2   4        2.82        6.03      1.03 o 
  10   2   4      165.95      175.47      3.54 o 
  -9   3   4       10.52        6.98      1.48 o 
  -8   3   4       20.34       22.17      1.58 o 
  -7   3   4        5.63        4.43      0.70 o 
  -6   3   4        7.72        8.10      0.77 o 
  -5   3   4      125.10      110.32      1.70 o 
  -4   3   4        8.58       15.10      0.81 o 
  -3   3   4        0.79        4.49      0.36 o 
  -2   3   4     1096.89     1076.90      8.35 o 
  -1   3   4       30.47       32.11      0.48 o 
   0   3   4      589.29      539.41      4.33 o 
   1   3   4        0.14        1.85      0.24 o 
   2   3   4       19.14       16.61      0.39 o 
   3   3   4      349.02      331.41      2.64 o 
   4   3   4       15.36       64.85      1.01 o 
   5   3   4       78.81       71.29      1.33 o 
   6   3   4       42.52       48.56      1.20 o 
   7   3   4       18.73       17.27      1.13 o 
   8   3   4       38.02       30.41      1.22 o 
   9   3   4      408.49      399.72      4.91 o 
  10   3   4       40.36       43.02      1.65 o 
  -8   4   4       15.92       11.99      1.07 o 
  -7   4   4        5.40        5.28      0.76 o 
  -6   4   4        0.07        0.64      0.55 o 
  -5   4   4      130.93      117.51      1.77 o 
  -4   4   4      131.12      114.73      1.61 o 
  -3   4   4      117.87      117.49      1.52 o 
  -2   4   4      425.52      398.14      3.57 o 
  -1   4   4      988.76      965.67      7.28 o 
   0   4   4      668.99      697.74      6.18 o 
   1   4   4     1593.23     1610.98     12.24 o 
   2   4   4      273.97      352.48      2.78 o 
   3   4   4       91.73       86.82      1.00 o 
   4   4   4      325.44      350.36      3.68 o 
   5   4   4       53.85       52.24      1.42 o 
   6   4   4        2.07        1.88      0.56 o 
   7   4   4        5.87        7.12      0.99 o 
   8   4   4        3.35        0.97      0.58 o 
   9   4   4        2.64        3.17      0.81 o 
  10   4   4      121.79      118.25      2.94 o 
  -8   5   4       28.37       31.75      1.59 o 
  -7   5   4        1.79        2.04      0.69 o 
  -6   5   4      207.43      194.26      2.63 o 
  -5   5   4      360.47      351.71      3.71 o 
  -4   5   4      265.32      270.68      2.95 o 
  -3   5   4      221.53      215.36      2.39 o 
  -2   5   4      168.39      166.75      1.92 o 
  -1   5   4       90.35       81.06      0.97 o 
   0   5   4      682.44      638.26      4.74 o 
   1   5   4     1230.77     1229.37      7.95 o 
   2   5   4        0.25        0.04      0.17 o 
   3   5   4      293.28      279.27      2.42 o 
   4   5   4      100.53      104.21      1.86 o 
   5   5   4       81.10       66.38      1.36 o 
   6   5   4      106.74      122.93      2.06 o 
   7   5   4        5.01        8.09      0.84 o 
   8   5   4      113.55      109.59      2.19 o 
   9   5   4       91.34       91.97      2.59 o 
  10   5   4       16.32       14.86      1.38 o 
  -7   6   4       12.02       11.05      1.01 o 
  -6   6   4        1.73        3.09      0.71 o 
  -5   6   4       16.10       19.33      0.95 o 
  -4   6   4      423.88      387.48      3.92 o 
  -3   6   4       28.18       31.39      0.88 o 
  -2   6   4      153.43      149.52      1.87 o 
  -1   6   4      962.66     1038.32      7.51 o 
   0   6   4      189.55      190.81      1.89 o 
   1   6   4       20.53       25.56      0.86 o 
   2   6   4      105.82       85.96      1.83 o 
   3   6   4       25.31       25.57      0.80 o 
   4   6   4      137.16      138.47      2.39 o 
   5   6   4       42.68       43.91      1.53 o 
   6   6   4      241.11      208.08      3.41 o 
   7   6   4        6.28        8.25      0.95 o 
   8   6   4       13.85       17.82      1.34 o 
   9   6   4        1.05        0.46      0.74 o 
  10   6   4       32.80       32.74      2.35 o 
  -7   7   4      307.58      317.11      4.55 o 
  -6   7   4        2.80        8.15      0.78 o 
  -5   7   4       90.15       90.47      1.74 o 
  -4   7   4        7.85        7.98      0.63 o 
  -3   7   4       57.79       53.29      1.31 o 
  -2   7   4       38.99       38.64      1.11 o 
   0   7   4     2697.56     2627.60     19.76 o 
   1   7   4       44.83       48.82      0.95 o 
   2   7   4       24.61       24.93      0.74 o 
   3   7   4      109.02      104.07      2.18 o 
   4   7   4       14.78       17.93      1.00 o 
   5   7   4        2.20        1.28      0.57 o 
   6   7   4       32.70       30.13      1.41 o 
   7   7   4       92.47      126.37      2.76 o 
   8   7   4        2.44        1.48      0.80 o 
   9   7   4       21.94       23.95      1.62 o 
  -6   8   4       57.11       53.90      1.75 o 
  -5   8   4        3.18        3.37      0.69 o 
  -4   8   4       80.88       81.73      1.84 o 
  -3   8   4       31.74       32.20      1.13 o 
  -2   8   4      132.01      125.68      2.12 o 
  -1   8   4       10.92       30.74      2.46 o 
   0   8   4      364.09      353.17      4.71 o 
   1   8   4      232.54      225.17      2.56 o 
   2   8   4       57.13       60.96      1.18 o 
   3   8   4       12.96       12.65      0.69 o 
   4   8   4       22.28       22.03      0.96 o 
   5   8   4        0.29       -0.15      0.54 o 
   6   8   4       92.50       92.74      2.33 o 
   7   8   4       83.25      116.43      3.57 o 
   8   8   4       11.86       10.73      1.58 o 
   9   8   4       10.52        9.03      1.39 o 
  -5   9   4       58.98       66.87      2.03 o 
  -4   9   4        1.65        0.10      0.82 o 
  -3   9   4       30.19       34.36      1.65 o 
  -2   9   4       51.96       49.86      1.68 o 
  -1   9   4       17.03       16.38      0.94 o 
   0   9   4       27.76       26.23      1.05 o 
   1   9   4        7.26        8.40      1.04 o 
   2   9   4        1.98        2.60      0.46 o 
   3   9   4       34.02       32.02      1.02 o 
   4   9   4       43.95       39.21      1.23 o 
   5   9   4      132.79      127.62      2.30 o 
   6   9   4        0.23        1.21      0.96 o 
   7   9   4        2.00        9.75      1.07 o 
   8   9   4        6.13        5.51      1.00 o 
  -4  10   4       19.96       22.06      1.60 o 
  -3  10   4        6.97        6.88      0.79 o 
  -2  10   4        3.74        4.11      0.67 o 
  -1  10   4      195.72      203.24      3.07 o 
   0  10   4      124.00      120.72      2.99 o 
   1  10   4      138.37      130.93      2.31 o 
   2  10   4       64.76       71.29      1.49 o 
   3  10   4       14.13       12.78      0.94 o 
   4  10   4        0.20        0.15      0.50 o 
   5  10   4       39.27       45.03      1.50 o 
   6  10   4        0.01        0.10      0.61 o 
   7  10   4        8.01       16.02      1.20 o 
  -3  11   4      114.67      126.38      2.59 o 
  -2  11   4       78.11       76.35      1.96 o 
  -1  11   4      206.26      211.13      3.31 o 
   0  11   4       22.40       23.46      1.22 o 
   1  11   4        0.61        0.77      0.55 o 
   2  11   4        2.04        2.11      0.58 o 
   3  11   4       37.48       34.02      1.30 o 
   4  11   4        8.35        6.95      0.81 o 
   5  11   4        0.15        1.61      0.61 o 
   6  11   4       27.28       28.87      1.44 o 
   0  12   4        2.92        2.67      0.73 o 
   1  12   4        3.01        2.35      1.13 o 
   2  12   4       53.56       61.04      2.63 o 
   3  12   4        3.35        2.58      0.77 o 
   4  12   4        0.36       -0.06      0.67 o 
  -4 -10   5        6.75        9.64      1.42 o 
  -3 -10   5        6.70        6.15      1.30 o 
  -2 -10   5       78.25       81.91      3.03 o 
  -1 -10   5        2.17        1.74      0.74 o 
   0 -10   5       16.96       19.94      1.77 o 
   1 -10   5        8.21        9.51      1.35 o 
   2 -10   5        4.90        5.65      1.32 o 
   3 -10   5        0.31       -0.88      0.88 o 
  -6  -9   5        4.78        4.38      1.14 o 
  -5  -9   5       12.88       11.49      1.84 o 
  -4  -9   5       76.85       76.29      2.27 o 
  -3  -9   5       20.63       22.73      1.37 o 
  -2  -9   5        0.16        0.99      0.88 o 
  -1  -9   5       13.77       11.21      1.03 o 
   0  -9   5        2.16        1.04      0.64 o 
   1  -9   5       34.64       36.47      3.86 o 
   2  -9   5        6.06        6.57      1.10 o 
   3  -9   5        5.02        4.35      1.10 o 
   4  -9   5        7.72        6.71      1.35 o 
   5  -9   5       36.56       29.34      3.34 o 
  -7  -8   5        1.60       -0.69      0.93 o 
  -6  -8   5       13.61       17.97      2.37 o 
  -5  -8   5       96.01       98.13      2.67 o 
  -4  -8   5        0.04        0.19      0.62 o 
  -3  -8   5       30.51       60.40      1.87 o 
  -2  -8   5      421.03      398.63      4.60 o 
  -1  -8   5       10.37        8.27      0.71 o 
   0  -8   5       64.46       59.29      1.77 o 
   1  -8   5        2.71        2.16      0.72 o 
   2  -8   5        0.02        0.23      0.71 o 
   3  -8   5       18.29       16.23      1.60 o 
   4  -8   5      163.63      153.75      4.66 o 
   5  -8   5        1.19        3.88      1.10 o 
   6  -8   5        1.15        0.29      1.84 o 
  -7  -7   5       28.35       27.09      3.16 o 
  -6  -7   5        7.42        6.25      1.22 o 
  -5  -7   5        1.36        0.76      0.64 o 
  -4  -7   5       35.05       32.61      1.44 o 
  -3  -7   5      250.20      245.25      3.86 o 
  -2  -7   5       59.88       52.99      1.31 o 
  -1  -7   5      117.09      121.18      2.08 o 
   0  -7   5       71.60       68.68      1.44 o 
   1  -7   5        1.93        2.93      0.59 o 
   2  -7   5        6.78        7.91      0.95 o 
   3  -7   5       21.40       17.14      1.48 o 
   4  -7   5      283.73      277.55      5.53 o 
   5  -7   5      637.61      627.83      9.86 o 
   6  -7   5      116.76      115.23      3.53 o 
   7  -7   5        4.84        4.94      1.30 o 
  -8  -6   5        8.38       17.84      1.80 o 
  -7  -6   5       54.50       49.56      2.40 o 
  -6  -6   5       23.49       20.85      1.31 o 
  -5  -6   5       84.59       81.73      2.13 o 
  -4  -6   5       25.02       28.18      1.31 o 
  -3  -6   5      315.64      292.80      5.14 o 
  -2  -6   5      269.87      225.73      2.87 o 
  -1  -6   5       19.55       13.43      0.70 o 
   0  -6   5        5.03        6.17      0.44 o 
   1  -6   5       33.32       35.28      0.86 o 
   2  -6   5        7.46        7.55      0.62 o 
   3  -6   5        7.51        8.11      0.79 o 
   4  -6   5       23.83       23.98      1.27 o 
   5  -6   5        5.27        6.64      0.84 o 
   6  -6   5      109.45      112.32      2.73 o 
   7  -6   5       97.09       90.45      2.59 o 
   8  -6   5        6.07        5.45      1.35 o 
  -8  -5   5       35.26       42.66      4.22 o 
  -7  -5   5        0.15        0.08      1.32 o 
  -6  -5   5       98.76       93.98      2.91 o 
  -5  -5   5       17.16       13.08      1.19 o 
  -4  -5   5       51.43       47.89      1.42 o 
  -3  -5   5     1223.72     1258.17     10.20 o 
  -2  -5   5      559.28      565.36      4.23 o 
  -1  -5   5      178.06      152.36      1.57 o 
   0  -5   5      281.31      291.42      2.46 o 
   1  -5   5       24.96       25.08      0.63 o 
   2  -5   5       58.71       60.02      0.98 o 
   3  -5   5       29.32       29.26      1.19 o 
   4  -5   5      476.11      460.70      4.99 o 
   5  -5   5        4.21        3.42      0.71 o 
   6  -5   5       39.51       36.68      1.58 o 
   7  -5   5       32.44       30.66      1.61 o 
   8  -5   5      218.36      221.99      5.18 o 
  -9  -4   5        0.12       -0.93      1.05 o 
  -8  -4   5       61.58       67.95      2.23 o 
  -7  -4   5       77.26       76.54      2.23 o 
  -6  -4   5       62.40       63.95      1.62 o 
  -5  -4   5      198.25      217.55      3.80 o 
  -4  -4   5        1.61        3.07      0.45 o 
  -3  -4   5       24.98       39.07      0.78 o 
  -2  -4   5      406.94      385.25      3.01 o 
  -1  -4   5      150.56      154.78      1.51 o 
   0  -4   5      164.87      171.09      1.60 o 
   1  -4   5       32.94       36.27      0.67 o 
   2  -4   5       11.01        8.65      0.41 o 
   3  -4   5      132.28      124.37      1.44 o 
   4  -4   5     1103.22     1070.45      9.87 o 
   5  -4   5        4.78       30.04      2.28 o 
   6  -4   5       66.69       63.92      1.89 o 
   7  -4   5      208.91      213.99      4.75 o 
   8  -4   5       17.08       19.58      2.20 o 
   9  -4   5        0.51       -0.83      1.01 o 
  -9  -3   5       20.57       20.26      2.02 o 
  -8  -3   5      112.63      108.96      2.71 o 
  -7  -3   5      120.35      121.62      2.29 o 
  -6  -3   5       27.07       28.29      1.01 o 
  -5  -3   5        6.51        6.48      0.53 o 
  -4  -3   5      572.55      569.61      6.12 o 
  -3  -3   5      327.43      322.14      2.69 o 
  -2  -3   5      398.04      421.37      4.14 o 
  -1  -3   5      176.09      170.87      1.66 o 
   0  -3   5      212.65      226.50      1.90 o 
   1  -3   5       40.33       36.28      0.62 o 
   2  -3   5       18.68       19.57      0.78 o 
   3  -3   5       86.68       89.97      1.12 o 
   4  -3   5       32.12       27.90      0.73 o 
   5  -3   5        5.30        5.45      0.55 o 
   6  -3   5       86.30       83.36      1.97 o 
   7  -3   5      142.47      133.65      3.45 o 
   8  -3   5      506.59      508.51      8.53 o 
   9  -3   5       67.34       60.71      2.74 o 
  -9  -2   5       12.66       13.23      1.67 o 
  -8  -2   5        1.40        1.76      1.05 o 
  -7  -2   5       21.01       22.88      1.15 o 
  -6  -2   5       41.26       38.73      1.10 o 
  -5  -2   5      114.09      151.02      2.25 o 
  -4  -2   5      418.33      405.89      3.86 o 
  -3  -2   5      285.49      277.74      2.52 o 
  -2  -2   5     2066.70     2119.62     14.60 o 
  -1  -2   5       21.17       28.41      0.63 o 
   0  -2   5        4.00        6.36      0.49 o 
   1  -2   5      824.23      864.13      6.25 o 
   2  -2   5       85.53       95.14      1.25 o 
   3  -2   5     1922.87     2059.90     25.77 o 
   4  -2   5      916.08      914.88      6.70 o 
   5  -2   5       18.56       27.37      1.84 o 
   6  -2   5      176.08      167.16      2.41 o 
   7  -2   5      321.06      299.52      8.26 o 
   8  -2   5        6.52       10.62      2.11 o 
   9  -2   5      230.87      228.68      5.23 o 
  10  -2   5      144.60      144.33      4.30 o 
  -9  -1   5        0.16       -0.23      1.14 o 
  -8  -1   5       41.35       40.09      2.32 o 
  -7  -1   5       23.91       24.32      1.19 o 
  -6  -1   5      437.46      418.81      4.66 o 
  -5  -1   5       19.89       38.18      0.99 o 
  -4  -1   5        0.97        0.20      0.31 o 
  -3  -1   5      383.61      332.41      2.83 o 
  -2  -1   5       73.05       84.21      1.15 o 
  -1  -1   5      158.99      142.87      1.54 o 
   1  -1   5       10.92       17.07      0.53 o 
   2  -1   5      877.92      952.64      7.47 o 
   3  -1   5       72.68       83.47      1.31 o 
   4  -1   5       64.44       65.59      1.06 o 
   5  -1   5      325.02      308.45      2.99 o 
   6  -1   5      116.44      112.11      1.60 o 
   7  -1   5      391.50      378.55      4.26 o 
   8  -1   5      746.84      771.09     11.40 o 
   9  -1   5       63.05       50.54      2.49 o 
  10  -1   5        8.48        5.60      1.39 o 
  -9   0   5       62.79       55.58      3.43 o 
  -8   0   5        0.03       -0.87      0.87 o 
  -7   0   5       57.64       59.20      1.59 o 
  -6   0   5        6.43        6.24      0.65 o 
  -5   0   5      423.82      438.81      4.18 o 
  -4   0   5       71.46       80.19      1.27 o 
  -3   0   5      624.80      601.80      5.07 o 
  -2   0   5      700.81      642.36      5.26 o 
  -1   0   5      559.69      574.50      4.21 o 
   0   0   5     1383.21     1421.49      9.61 o 
   1   0   5     1327.39     1393.94      9.61 o 
   2   0   5      361.46      408.89      3.46 o 
   3   0   5      233.20      248.24      4.78 o 
   4   0   5       32.58       30.61      0.59 o 
   5   0   5        4.48        2.84      0.29 o 
   6   0   5      571.65      498.40      5.07 o 
   7   0   5       40.07       48.42      1.48 o 
   8   0   5      162.74      161.39      2.53 o 
   9   0   5      409.93      423.65      7.48 o 
  10   0   5       40.28       42.91      2.49 o 
  -9   1   5       12.38       10.62      1.60 o 
  -8   1   5       20.29       21.94      1.80 o 
  -7   1   5      162.25      164.70      3.19 o 
  -6   1   5      396.64      386.89      5.83 o 
  -5   1   5      154.69      168.09      3.27 o 
  -4   1   5        1.17       -0.19      0.28 o 
  -3   1   5     1070.92     1058.90      8.36 o 
  -2   1   5       77.64       78.68      1.05 o 
  -1   1   5      449.00      436.50      3.26 o 
   0   1   5      321.58      326.74      4.13 o 
   1   1   5       49.85       51.29      0.70 o 
   2   1   5       86.09      100.41      1.17 o 
   3   1   5       98.01      116.06      3.12 o 
   4   1   5      279.03      295.97      2.70 o 
   5   1   5      577.71      582.56      4.90 o 
   6   1   5       21.13       17.85      1.16 o 
   7   1   5       20.39       20.72      0.94 o 
   8   1   5      508.78      500.92      5.46 o 
   9   1   5        0.60        0.26      0.70 o 
  10   1   5       23.81       23.08      2.11 o 
  -9   2   5        5.38        3.38      1.22 o 
  -8   2   5        4.89        4.90      0.94 o 
  -7   2   5       25.32       28.47      1.31 o 
  -6   2   5       32.12       31.94      1.22 o 
  -5   2   5      552.00      551.13      5.76 o 
  -4   2   5      358.22      344.38      2.93 o 
  -3   2   5      255.64      236.16      2.09 o 
  -2   2   5      409.82      396.19      3.09 o 
  -1   2   5       43.20       43.05      0.62 o 
   0   2   5     2276.74     2336.45     17.23 o 
   1   2   5      546.73      597.06      4.77 o 
   2   2   5       48.95       53.27      0.78 o 
   3   2   5      195.48      292.37      3.82 o 
   4   2   5        2.53        2.28      0.26 o 
   5   2   5        0.06        0.19      0.46 o 
   6   2   5      186.12      166.23      2.31 o 
   7   2   5       73.08       77.25      1.63 o 
   8   2   5       55.77       43.33      1.37 o 
   9   2   5      118.60      111.72      2.27 o 
  10   2   5       19.73       24.47      2.07 o 
  -8   3   5        2.52        2.21      0.76 o 
  -7   3   5      113.12      115.50      2.35 o 
  -6   3   5      289.71      278.80      3.70 o 
  -5   3   5        2.01        2.12      0.50 o 
  -4   3   5      535.21      517.82      4.64 o 
  -3   3   5      265.15      263.61      3.37 o 
  -2   3   5       12.41       21.20      0.47 o 
  -1   3   5      828.20      751.34      5.40 o 
   0   3   5     1233.06     1243.03      9.47 o 
   1   3   5        1.35        0.89      0.35 o 
   2   3   5       80.57       89.75      1.13 o 
   3   3   5       11.17        9.55      0.34 o 
   4   3   5       18.33       21.65      0.62 o 
   5   3   5      326.68      316.22      3.53 o 
   6   3   5      288.54      262.53      3.20 o 
   7   3   5      576.45      543.71      5.72 o 
   8   3   5      261.03      264.23      3.82 o 
   9   3   5       55.12       50.63      1.62 o 
  10   3   5       87.42       94.82      2.24 o 
  -8   4   5       18.43       19.23      1.39 o 
  -7   4   5        1.58        0.78      0.65 o 
  -6   4   5        5.11        3.43      0.65 o 
  -5   4   5      513.74      463.73      4.48 o 
  -4   4   5       11.49       13.23      0.64 o 
  -3   4   5       27.65       27.25      0.72 o 
  -2   4   5      356.37      394.96      6.99 o 
  -1   4   5        3.78        5.17      0.28 o 
   0   4   5       26.42       21.12      0.78 o 
   1   4   5       98.67       81.52      1.10 o 
   2   4   5        0.28        0.99      0.21 o 
   3   4   5        3.45       32.46      0.59 o 
   4   4   5      134.29      144.32      1.99 o 
   5   4   5       14.67       17.64      0.78 o 
   6   4   5      480.33      425.11      4.61 o 
   7   4   5      609.68      578.31      6.47 o 
   8   4   5       33.77       29.75      1.45 o 
   9   4   5       86.54       86.35      2.06 o 
  10   4   5       23.80       23.81      1.49 o 
  -8   5   5        3.51        2.90      0.83 o 
  -7   5   5        0.43        0.60      0.69 o 
  -6   5   5       41.67       46.20      1.52 o 
  -5   5   5       34.11       29.70      0.99 o 
  -4   5   5      135.90      127.31      1.82 o 
  -3   5   5      246.70      233.25      2.56 o 
  -2   5   5       65.73      110.68      1.47 o 
  -1   5   5     1133.08     1057.86      7.54 o 
   0   5   5      164.94      160.18      1.56 o 
   1   5   5      319.55      352.14      3.20 o 
   2   5   5        0.31        0.14      0.20 o 
   4   5   5        6.45        4.65      0.46 o 
   5   5   5      260.82      248.26      3.05 o 
   6   5   5      396.94      358.87      4.12 o 
   7   5   5       77.83       66.03      2.41 o 
   8   5   5      266.41      253.76      3.53 o 
   9   5   5       50.19       48.00      1.80 o 
  10   5   5      117.03      130.17      3.10 o 
  -7   6   5      116.77      111.11      2.48 o 
  -6   6   5       31.46       32.14      1.39 o 
  -5   6   5       93.87       95.33      1.73 o 
  -4   6   5       50.80       54.91      1.23 o 
  -3   6   5      243.71      233.84      2.65 o 
  -2   6   5       46.60       45.91      0.99 o 
  -1   6   5      771.80      756.44      7.85 o 
   0   6   5      151.00      133.28      1.44 o 
   1   6   5        9.97        6.37      0.37 o 
   2   6   5       12.18       11.92      0.45 o 
   3   6   5       47.22       50.29      0.94 o 
   4   6   5        1.50        2.64      1.28 o 
   5   6   5      207.17      229.64      3.51 o 
   6   6   5      936.55      936.14     10.34 o 
   7   6   5       41.22       37.60      2.65 o 
   8   6   5        1.06        0.15      0.67 o 
   9   6   5      191.66      196.19      4.09 o 
  10   6   5        0.05       -0.80      0.80 o 
  -7   7   5        3.08        1.86      0.77 o 
  -6   7   5      484.46      478.38      5.78 o 
  -5   7   5       35.20       29.51      1.11 o 
  -4   7   5      123.27      122.69      1.95 o 
  -3   7   5      310.75      298.52      3.25 o 
  -2   7   5        0.00        1.86      0.44 o 
  -1   7   5        0.87        0.74      0.35 o 
   0   7   5       50.45       51.66      1.07 o 
   1   7   5        1.58        1.79      0.45 o 
   2   7   5       49.62       45.91      0.96 o 
   3   7   5        0.43        0.52      0.37 o 
   4   7   5       34.70       25.50      1.83 o 
   5   7   5        3.61        7.56      0.81 o 
   6   7   5       17.14       21.79      2.57 o 
   7   7   5        7.02        5.95      1.03 o 
   8   7   5      169.44      164.26      3.30 o 
   9   7   5        0.16        0.90      0.82 o 
  -6   8   5       13.70       13.61      1.34 o 
  -5   8   5      117.94      117.89      2.54 o 
  -4   8   5        0.06        0.40      0.53 o 
  -3   8   5       42.42       40.83      1.30 o 
  -2   8   5      622.35      610.23      8.16 o 
  -1   8   5      368.00      361.93      4.17 o 
   0   8   5      358.60      332.82      3.86 o 
   1   8   5       10.40       13.57      0.66 o 
   2   8   5        2.38        1.91      0.38 o 
   3   8   5       42.13       39.02      0.99 o 
   4   8   5      101.73       94.57      2.84 o 
   5   8   5       21.24       19.90      1.25 o 
   6   8   5      117.23      124.01      3.11 o 
   7   8   5        0.09        0.18      0.66 o 
   8   8   5        8.27        6.67      1.00 o 
   9   8   5        8.00        4.82      1.01 o 
  -5   9   5        4.81        3.53      0.77 o 
  -4   9   5      154.73      160.75      2.78 o 
  -3   9   5        9.38        8.42      0.76 o 
  -2   9   5       38.70       44.98      1.62 o 
  -1   9   5      183.74      181.38      2.72 o 
   0   9   5       31.80       31.14      1.11 o 
   1   9   5        0.68        0.86      0.44 o 
   2   9   5        0.02       -0.34      0.34 o 
   3   9   5        1.53        1.58      0.46 o 
   4   9   5       11.53        8.78      0.74 o 
   5   9   5      114.37      108.34      2.12 o 
   6   9   5       28.37       25.56      1.51 o 
   7   9   5        9.43        9.33      1.21 o 
   8   9   5       50.63       49.67      2.13 o 
  -4  10   5       11.12       14.35      1.15 o 
  -3  10   5       87.54       89.31      2.06 o 
  -2  10   5       43.34       45.38      1.50 o 
  -1  10   5       26.86       29.12      1.22 o 
   0  10   5       26.01       24.92      1.12 o 
   1  10   5        0.62        2.78      0.57 o 
   2  10   5       16.18       16.17      0.98 o 
   3  10   5        3.74        3.10      0.58 o 
   4  10   5       11.31        8.67      0.81 o 
   5  10   5       19.21       22.47      1.18 o 
   6  10   5        4.47        9.19      0.91 o 
   7  10   5       16.84       11.65      1.14 o 
  -2  11   5        9.51       12.99      1.10 o 
  -1  11   5       53.27       56.71      1.73 o 
   0  11   5        0.86        0.51      0.57 o 
   1  11   5        0.85        2.99      0.84 o 
   2  11   5        1.76        1.37      0.57 o 
   3  11   5        4.45        4.29      1.31 o 
   4  11   5       26.31       27.60      1.28 o 
   5  11   5       51.02       47.09      1.62 o 
   6  11   5        0.14        1.85      0.69 o 
   0  12   5       10.21       10.39      0.95 o 
   1  12   5       19.70       20.97      1.22 o 
   2  12   5        8.02        7.70      0.93 o 
   3  12   5       49.70       56.53      2.49 o 
   4  12   5       23.22       30.41      1.57 o 
  -3 -10   6       69.46       68.00      2.92 o 
  -2 -10   6        5.51        8.99      1.48 o 
  -1 -10   6       28.65       31.11      2.15 o 
   0 -10   6        0.05        0.21      0.70 o 
   1 -10   6        0.51        1.78      0.93 o 
   2 -10   6        3.80        2.42      1.05 o 
  -5  -9   6       11.71        8.10      1.49 o 
  -4  -9   6       41.03       58.68      4.13 o 
  -3  -9   6        3.16        1.37      0.93 o 
  -2  -9   6       13.57       11.05      1.49 o 
  -1  -9   6       15.60       15.36      1.27 o 
   0  -9   6        1.72        1.04      0.64 o 
   1  -9   6       26.29       28.42      1.46 o 
   2  -9   6       49.13       45.03      2.28 o 
   3  -9   6        6.95        4.78      1.14 o 
   4  -9   6       59.24       63.64      3.07 o 
  -6  -8   6       32.43       32.63      2.90 o 
  -5  -8   6        4.40        2.70      0.83 o 
  -4  -8   6        7.35       11.08      1.11 o 
  -3  -8   6       12.47       15.59      1.24 o 
  -2  -8   6       73.54       70.67      2.65 o 
  -1  -8   6       11.46       14.48      1.06 o 
   0  -8   6        0.40       -0.33      0.49 o 
   1  -8   6        3.71        4.54      1.21 o 
   2  -8   6       63.17       62.64      3.60 o 
   3  -8   6       87.86       91.49      3.16 o 
   4  -8   6      162.58      159.72      4.20 o 
   5  -8   6       27.28       21.50      2.37 o 
  -7  -7   6       47.61       46.35      4.30 o 
  -6  -7   6        0.00       -0.20      0.84 o 
  -5  -7   6       49.75       51.40      2.75 o 
  -4  -7   6      236.97      225.94      3.83 o 
  -3  -7   6        5.51        6.50      0.83 o 
  -2  -7   6       31.28       27.37      1.21 o 
  -1  -7   6       74.62       67.77      1.83 o 
   0  -7   6        2.07        2.35      0.59 o 
   1  -7   6       10.60       10.99      0.97 o 
   2  -7   6      154.74      151.86      2.84 o 
   3  -7   6      148.25      144.42      3.58 o 
   4  -7   6       16.63       45.04      2.15 o 
   5  -7   6       33.13       35.23      2.10 o 
   6  -7   6        0.29       -0.88      1.05 o 
  -7  -6   6       90.99       94.79      3.17 o 
  -6  -6   6       36.36       32.78      1.57 o 
  -5  -6   6       17.86       18.46      1.21 o 
  -3  -6   6       50.69       46.42      1.50 o 
  -2  -6   6      114.16      114.64      2.42 o 
  -1  -6   6       22.45       19.57      0.99 o 
   0  -6   6       42.37       40.79      1.13 o 
   1  -6   6       57.25       52.01      1.32 o 
   2  -6   6       82.53       79.46      1.64 o 
   3  -6   6     2336.79     2272.85     19.86 o 
   4  -6   6       77.85       88.48      2.23 o 
   5  -6   6       27.68       27.11      1.49 o 
   6  -6   6       53.48       57.89      2.06 o 
   7  -6   6       19.18       20.60      1.98 o 
  -8  -5   6       45.39       49.07      2.47 o 
  -7  -5   6       41.40       41.76      2.17 o 
  -6  -5   6        0.71        0.74      0.57 o 
  -5  -5   6      157.13      142.23      2.41 o 
  -4  -5   6      302.57      274.36      3.53 o 
  -3  -5   6       13.89       25.88      0.94 o 
  -2  -5   6      109.26      104.77      1.40 o 
  -1  -5   6        8.11        7.20      0.50 o 
   0  -5   6        7.41        8.59      0.54 o 
   1  -5   6       76.24       74.17      1.46 o 
   2  -5   6        1.78        1.57      0.43 o 
   3  -5   6      350.67      340.55      3.96 o 
   4  -5   6      186.04      191.45      2.75 o 
   5  -5   6      373.80      366.97      5.20 o 
   6  -5   6       96.28       95.47      2.42 o 
   7  -5   6       94.60       95.16      3.20 o 
   8  -5   6        3.11        4.39      1.24 o 
  -8  -4   6        6.81        6.48      1.01 o 
  -7  -4   6       14.00       15.02      1.55 o 
  -6  -4   6      152.73      153.05      2.61 o 
  -5  -4   6       83.34       79.55      1.56 o 
  -4  -4   6       19.41       19.44      0.93 o 
  -3  -4   6     1148.10     1115.49     10.96 o 
  -2  -4   6       16.39       23.35      0.65 o 
  -1  -4   6      163.96      166.79      1.90 o 
   0  -4   6       12.01       10.59      0.47 o 
   1  -4   6        0.37        0.33      0.22 o 
   2  -4   6      914.97      892.55      8.31 o 
   3  -4   6      464.07      451.31      4.80 o 
   4  -4   6      192.90      200.98      2.75 o 
   5  -4   6      114.19      109.12      1.98 o 
   6  -4   6      296.95      283.92      4.35 o 
   7  -4   6       28.37       26.13      1.85 o 
   8  -4   6       80.31       85.02      3.20 o 
   9  -4   6       12.78       24.37      2.19 o 
  -9  -3   6       71.79       67.70      3.08 o 
  -8  -3   6       68.41       69.56      2.82 o 
  -7  -3   6      131.17      129.16      3.60 o 
  -6  -3   6       28.86       33.62      1.12 o 
  -5  -3   6       55.19       48.25      1.20 o 
  -4  -3   6      166.46      151.64      2.05 o 
  -3  -3   6        0.00       -0.27      0.27 o 
  -2  -3   6        1.31        3.76      0.43 o 
  -1  -3   6       11.62       49.80      1.12 o 
   0  -3   6      207.26      218.72      1.87 o 
   1  -3   6       14.46       15.84      0.65 o 
   2  -3   6      593.75      614.90      5.27 o 
   3  -3   6       15.75       17.72      1.57 o 
   4  -3   6      513.94      492.87      5.60 o 
   5  -3   6      155.59      151.74      2.33 o 
   6  -3   6       70.18       69.25      1.56 o 
   7  -3   6      176.91      196.63      4.45 o 
   8  -3   6       65.43       72.10      2.87 o 
   9  -3   6        5.75        2.37      2.20 o 
  -9  -2   6        2.09        5.54      1.30 o 
  -8  -2   6      114.48      121.72      3.70 o 
  -7  -2   6       54.46       55.56      1.47 o 
  -6  -2   6      235.00      246.20      2.99 o 
  -5  -2   6       29.40       34.62      1.09 o 
  -4  -2   6      173.84      174.47      2.21 o 
  -3  -2   6      151.32      141.10      1.83 o 
  -2  -2   6        2.12        2.73      0.29 o 
  -1  -2   6       70.55       61.46      0.79 o 
   0  -2   6       41.85       46.37      0.67 o 
   1  -2   6        1.26        1.25      0.31 o 
   2  -2   6       98.54      100.88      3.49 o 
   3  -2   6      125.47      112.19      1.82 o 
   4  -2   6        1.31        0.63      0.33 o 
   5  -2   6      626.48      589.13      5.94 o 
   6  -2   6      173.13      185.71      2.64 o 
   7  -2   6       26.34       25.22      1.77 o 
   8  -2   6        3.69        6.79      1.22 o 
   9  -2   6      110.20      108.27      6.68 o 
  -9  -1   6        0.82        0.21      1.23 o 
  -8  -1   6       95.61       92.34      3.25 o 
  -7  -1   6       71.99       70.43      2.51 o 
  -6  -1   6        0.18        0.40      0.43 o 
  -5  -1   6       76.43       72.00      1.37 o 
  -4  -1   6      796.19      801.02      6.80 o 
  -3  -1   6       70.98       68.28      1.13 o 
  -2  -1   6        6.66        9.48      0.48 o 
  -1  -1   6      446.29      473.24      4.07 o 
   0  -1   6       46.75       56.97      0.68 o 
   1  -1   6     1773.76     1848.86     14.01 o 
   2  -1   6     2219.82     2346.26     19.73 o 
   3  -1   6      160.65      159.41      2.07 o 
   4  -1   6      431.66      420.29      4.36 o 
   5  -1   6       92.41       82.30      1.25 o 
   6  -1   6      112.06      108.41      2.24 o 
   7  -1   6      629.70      638.34      7.68 o 
   8  -1   6       72.64       66.90      3.25 o 
   9  -1   6       41.80       45.92      2.45 o 
  10  -1   6        0.20       -0.98      1.58 o 
  -9   0   6       15.00       16.35      1.92 o 
  -8   0   6       79.44       83.49      2.60 o 
  -7   0   6       20.24       18.90      1.18 o 
  -6   0   6      129.66      141.96      2.42 o 
  -5   0   6       24.57       19.36      0.79 o 
  -4   0   6      111.50      111.57      1.57 o 
  -3   0   6      124.40      124.98      1.59 o 
  -2   0   6       38.16       38.77      0.77 o 
  -1   0   6       65.58       64.17      1.10 o 
   0   0   6      180.85      175.08      1.41 o 
   1   0   6      245.28      291.83      2.41 o 
   2   0   6      599.47      630.89      5.15 o 
   3   0   6     1894.35     1978.18     16.79 o 
   4   0   6       52.10       60.96      0.93 o 
   5   0   6      529.58      490.52      4.30 o 
   6   0   6      681.17      706.02      6.13 o 
   7   0   6      227.91      200.54      3.39 o 
   8   0   6       30.42       31.00      1.55 o 
   9   0   6        0.01        2.01      1.05 o 
  10   0   6       69.13       69.09      6.24 o 
  -9   1   6       16.31       14.94      1.77 o 
  -8   1   6       52.26       53.05      1.75 o 
  -7   1   6      189.68      183.42      3.04 o 
  -6   1   6        0.01       -0.12      0.46 o 
  -5   1   6      246.28      235.33      2.80 o 
  -4   1   6      116.04      108.06      1.53 o 
  -3   1   6        7.52       10.41      0.52 o 
  -2   1   6      234.74      214.04      2.01 o 
  -1   1   6      110.50      123.62      2.06 o 
   0   1   6      396.36      415.85      2.91 o 
   1   1   6      179.70      186.67      1.71 o 
   2   1   6      288.81      297.55      2.37 o 
   3   1   6      313.13      320.31      2.58 o 
   4   1   6      495.67      470.07      4.02 o 
   5   1   6      112.35       98.95      1.58 o 
   6   1   6     1691.20     1570.39     13.75 o 
   7   1   6      722.93      734.50      7.22 o 
   8   1   6       99.15       97.39      2.38 o 
   9   1   6       23.85       24.50      1.76 o 
  10   1   6        0.95        0.43      1.01 o 
  -8   2   6       33.10       33.32      1.55 o 
  -7   2   6       42.89       42.76      1.82 o 
  -6   2   6      267.66      269.17      3.63 o 
  -5   2   6        0.05       -0.01      0.40 o 
  -4   2   6       28.75       27.11      0.94 o 
  -3   2   6      227.21      225.95      2.07 o 
  -2   2   6       68.06       65.05      0.83 o 
  -1   2   6       11.38       10.89      0.35 o 
   0   2   6        0.15        0.47      0.19 o 
   1   2   6      386.41      474.02      3.95 o 
   2   2   6      858.44      885.90      6.95 o 
   3   2   6     1306.64     1375.18      9.54 o 
   4   2   6       22.45       21.76      0.55 o 
   5   2   6      855.92      811.38      7.54 o 
   6   2   6      405.80      403.83      4.41 o 
   7   2   6        0.27       13.53      1.84 o 
   8   2   6      257.63      246.88      3.36 o 
   9   2   6        1.00        1.70      1.19 o 
  10   2   6       11.23       13.64      2.99 o 
  -8   3   6       97.93       96.36      2.36 o 
  -7   3   6      139.44      149.71      2.77 o 
  -6   3   6      102.79      102.16      2.61 o 
  -5   3   6       29.20       26.95      1.12 o 
  -4   3   6      200.46      189.07      2.61 o 
  -3   3   6       51.32       51.41      0.96 o 
  -2   3   6      290.99      279.36      2.72 o 
  -1   3   6       15.19       10.49      0.44 o 
   0   3   6      440.61      468.87      3.98 o 
   1   3   6      519.99      542.97      4.49 o 
   2   3   6        1.94        5.93      0.35 o 
   3   3   6       44.38       49.92      0.72 o 
   4   3   6      852.54      809.74      6.59 o 
   5   3   6       65.61       56.57      1.25 o 
   6   3   6       26.81       24.25      0.95 o 
   7   3   6       34.43       60.78      2.05 o 
   8   3   6       24.41       21.34      1.12 o 
   9   3   6      155.11      148.23      2.68 o 
  10   3   6        0.96        3.92      1.00 o 
  -8   4   6       99.81      105.09      2.83 o 
  -7   4   6       10.03        9.39      0.94 o 
  -6   4   6      324.22      324.48      4.22 o 
  -5   4   6       16.41       18.28      1.01 o 
  -4   4   6      126.20      129.82      1.78 o 
  -3   4   6       82.87       80.12      1.58 o 
  -2   4   6      163.01      160.29      1.61 o 
  -1   4   6       64.94       66.50      1.01 o 
   0   4   6       16.64       13.63      0.50 o 
   1   4   6        0.08        1.05      0.25 o 
   2   4   6      258.86      264.85      2.56 o 
   3   4   6       12.60       12.45      0.42 o 
   4   4   6      283.56      273.34      3.37 o 
   5   4   6     1889.20     1801.53     15.58 o 
   6   4   6      176.52      164.75      2.45 o 
   7   4   6        0.66        2.03      1.05 o 
   8   4   6      123.85      128.32      2.36 o 
   9   4   6        8.60        9.23      1.19 o 
  10   4   6       12.38       12.35      1.51 o 
  -7   5   6      256.36      269.09      4.02 o 
  -6   5   6        7.67        5.42      0.76 o 
  -5   5   6      277.25      254.38      3.49 o 
  -4   5   6       30.73       30.86      1.01 o 
  -3   5   6       21.12       22.54      0.76 o 
  -2   5   6       37.86       32.35      0.81 o 
  -1   5   6       46.36       47.95      0.80 o 
   0   5   6      147.32      138.03      1.64 o 
   1   5   6       69.83       68.17      1.14 o 
   2   5   6      168.49      167.20      2.25 o 
   3   5   6       44.62       44.12      0.76 o 
   4   5   6      546.19      515.68      5.18 o 
   5   5   6      534.00      478.89      5.00 o 
   6   5   6       23.56       18.43      0.96 o 
   7   5   6      308.74      307.91      3.90 o 
   8   5   6        8.58        8.29      0.83 o 
   9   5   6       22.04       23.34      2.41 o 
  10   5   6       21.72       26.34      1.74 o 
  -7   6   6        2.23        2.62      0.84 o 
  -6   6   6       71.27       76.38      2.01 o 
  -5   6   6        5.43        7.42      0.76 o 
  -4   6   6       18.91       18.24      0.84 o 
  -3   6   6       36.46       43.70      1.03 o 
  -2   6   6       76.22       66.53      1.92 o 
  -1   6   6      969.86      924.92      7.54 o 
   0   6   6      245.11      222.75      2.09 o 
   1   6   6       10.63       11.90      0.59 o 
   2   6   6        7.40       10.03      0.45 o 
   3   6   6      390.83      386.32      4.29 o 
   4   6   6      203.46      181.33      2.85 o 
   5   6   6     1118.49      997.87     10.78 o 
   6   6   6       36.57       29.15      1.38 o 
   7   6   6       60.66       53.71      4.88 o 
   8   6   6       47.93       51.84      1.91 o 
   9   6   6       38.28       45.23      2.75 o 
  10   6   6        0.95        2.25      1.00 o 
  -6   7   6        2.88        1.83      0.75 o 
  -5   7   6      132.38      124.96      2.43 o 
  -4   7   6       21.34       21.92      0.94 o 
  -3   7   6       28.59       32.58      1.00 o 
  -2   7   6        3.72        4.07      0.52 o 
  -1   7   6        1.05        0.88      0.58 o 
   0   7   6        4.88        4.49      0.42 o 
   1   7   6      108.77      101.58      1.44 o 
   2   7   6        6.64        8.08      0.52 o 
   3   7   6       20.09       21.58      0.87 o 
   4   7   6      442.43      397.64      5.17 o 
   5   7   6      122.53      123.02      2.53 o 
   6   7   6      285.72      270.54      4.60 o 
   7   7   6      126.31      126.59      2.80 o 
   8   7   6       27.99       24.48      1.56 o 
   9   7   6      183.58      190.29      3.81 o 
  -6   8   6      108.22      129.77      3.10 o 
  -5   8   6       11.98       13.01      1.21 o 
  -4   8   6       18.27       20.47      1.09 o 
  -3   8   6        4.78        9.51      0.82 o 
  -2   8   6       61.67       60.65      1.46 o 
  -1   8   6        6.56        6.71      0.68 o 
   0   8   6       64.17       64.67      1.70 o 
   1   8   6        4.82        5.28      0.55 o 
   2   8   6      107.16      105.83      1.59 o 
   3   8   6        0.21        0.86      0.41 o 
   4   8   6        4.08        7.92      0.84 o 
   5   8   6      148.08      142.18      2.87 o 
   6   8   6      111.62      107.80      2.57 o 
   7   8   6        4.60        3.00      0.96 o 
   8   8   6       67.21       69.88      2.32 o 
   9   8   6        2.59        2.86      0.92 o 
  -5   9   6       41.71       45.21      1.97 o 
  -4   9   6       98.21       89.26      2.13 o 
  -3   9   6       66.70       71.75      1.78 o 
  -2   9   6       17.51       19.03      1.06 o 
  -1   9   6       17.76       17.80      0.97 o 
   0   9   6        3.40        6.64      0.67 o 
   1   9   6        8.53        7.16      0.93 o 
   2   9   6       22.61       21.84      0.86 o 
   3   9   6        0.09       -0.06      0.39 o 
   4   9   6      201.48      194.77      2.84 o 
   5   9   6       19.34       15.96      2.66 o 
   6   9   6       65.80       66.88      3.09 o 
   7   9   6       65.76       66.60      2.23 o 
   8   9   6       15.56       16.27      1.63 o 
  -4  10   6       15.68       17.24      1.45 o 
  -3  10   6       12.00       11.88      1.01 o 
  -2  10   6       72.64       69.65      1.81 o 
  -1  10   6       15.88       12.67      0.98 o 
   0  10   6       19.30       21.01      1.95 o 
   1  10   6        2.14        1.91      0.87 o 
   2  10   6       25.11       28.17      1.18 o 
   3  10   6       42.09       44.01      1.34 o 
   4  10   6       27.31       23.62      1.16 o 
   5  10   6      124.08      125.38      2.39 o 
   6  10   6       23.17       25.36      1.30 o 
   7  10   6        0.51       -0.08      0.80 o 
  -2  11   6       27.93       31.79      1.65 o 
  -1  11   6       15.50       15.10      1.10 o 
   0  11   6        4.78        6.36      0.78 o 
   1  11   6        1.06        2.04      0.61 o 
   2  11   6       29.22       29.66      1.45 o 
   3  11   6        2.83        2.38      0.70 o 
   4  11   6       20.98       21.71      1.21 o 
   5  11   6        0.10       -0.21      0.55 o 
   6  11   6        3.44        1.30      0.64 o 
   0  12   6        2.50        4.68      1.04 o 
   1  12   6        0.75        0.92      0.66 o 
   2  12   6        3.78        4.16      0.84 o 
   3  12   6        0.63        0.35      1.37 o 
   4  12   6        1.61        1.93      0.77 o 
  -1 -10   7       68.85       78.79      4.57 o 
   0 -10   7       23.51       26.36      2.05 o 
   1 -10   7       11.56       12.76      1.69 o 
  -4  -9   7       19.02       23.45      2.11 o 
  -3  -9   7       39.45       48.56      2.60 o 
  -2  -9   7       63.53       67.69      2.92 o 
  -1  -9   7        0.00       -0.23      0.80 o 
   0  -9   7       49.52       56.79      1.95 o 
   1  -9   7        6.05        6.79      0.92 o 
   2  -9   7       64.51       64.08      2.70 o 
   3  -9   7       51.88       60.07      2.81 o 
  -5  -8   7        1.22        3.14      1.22 o 
  -4  -8   7        3.68        3.16      1.12 o 
  -3  -8   7       43.77       50.45      2.42 o 
  -2  -8   7       65.44       69.16      2.78 o 
  -1  -8   7       14.48       16.94      1.67 o 
   0  -8   7        2.73        2.68      0.70 o 
   1  -8   7       14.32       15.35      1.60 o 
   2  -8   7      347.09      347.92      5.11 o 
   3  -8   7       54.22       52.54      2.90 o 
   4  -8   7      142.06      147.29      4.08 o 
   5  -8   7       35.87       37.91      2.35 o 
  -6  -7   7        3.63        2.55      1.84 o 
  -5  -7   7       30.65       30.98      1.63 o 
  -4  -7   7       22.06       18.77      1.29 o 
  -3  -7   7       36.19       40.64      2.11 o 
  -2  -7   7       38.50       38.11      2.05 o 
  -1  -7   7       30.74       28.14      3.60 o 
   0  -7   7       98.85      102.98      2.29 o 
   1  -7   7      148.12      145.15      2.84 o 
   2  -7   7        0.62        2.11      0.64 o 
   3  -7   7       76.58       81.02      2.14 o 
   4  -7   7        1.41        2.72      0.97 o 
   5  -7   7      144.78      142.89      4.13 o 
   6  -7   7       13.74       12.54      1.55 o 
  -7  -6   7       44.24       44.82      2.40 o 
  -6  -6   7        3.76        1.10      1.15 o 
  -5  -6   7       39.68       35.41      1.85 o 
  -4  -6   7       71.41       71.58      2.01 o 
  -3  -6   7      310.48      279.01      4.20 o 
  -2  -6   7        3.43        5.67      0.70 o 
  -1  -6   7       17.48       19.21      1.00 o 
   0  -6   7        6.92        6.72      0.82 o 
   1  -6   7      199.20      198.16      3.04 o 
   2  -6   7      334.79      325.75      3.96 o 
   3  -6   7      115.85      128.94      2.27 o 
   4  -6   7       36.36       36.39      1.55 o 
   5  -6   7       46.59       46.17      1.82 o 
   6  -6   7       21.50       19.41      2.01 o 
   7  -6   7        1.10        1.43      1.05 o 
  -7  -5   7        0.97       -0.40      0.97 o 
  -6  -5   7        4.26        3.47      0.72 o 
  -5  -5   7        4.97        5.97      1.58 o 
  -4  -5   7       22.44       22.99      1.11 o 
  -3  -5   7      338.92      326.44      3.56 o 
  -2  -5   7       18.04       14.39      1.00 o 
  -1  -5   7       49.27       47.01      1.07 o 
   0  -5   7      323.15      304.69      3.25 o 
   1  -5   7     1083.62     1053.90      9.78 o 
   2  -5   7      218.24      211.95      2.87 o 
   3  -5   7      130.90      141.71      2.56 o 
   4  -5   7        7.43        5.37      0.61 o 
   5  -5   7       59.00       55.51      1.85 o 
   6  -5   7      125.34      133.16      2.93 o 
   7  -5   7        9.96       11.25      1.48 o 
   8  -5   7       55.76       57.09      2.82 o 
  -8  -4   7       66.55       72.30      2.42 o 
  -7  -4   7       35.15       30.44      1.44 o 
  -6  -4   7       52.32       49.07      1.57 o 
  -5  -4   7       20.38       17.21      0.95 o 
  -4  -4   7       11.57        9.36      0.67 o 
  -3  -4   7      243.43      246.55      2.88 o 
  -2  -4   7      133.09      144.43      1.95 o 
  -1  -4   7       88.38       78.25      1.14 o 
   0  -4   7        4.43        3.21      0.31 o 
   1  -4   7      744.05      735.74      7.12 o 
   2  -4   7      966.55      906.46      8.53 o 
   3  -4   7      269.33      299.50      3.61 o 
   4  -4   7       22.07       23.21      1.00 o 
   5  -4   7        5.40        6.16      0.65 o 
   6  -4   7        0.86        1.38      0.64 o 
   7  -4   7       12.94       17.11      1.67 o 
   8  -4   7       32.60       34.87      2.55 o 
  -8  -3   7       30.65       31.79      2.19 o 
  -7  -3   7        0.00        0.23      0.67 o 
  -6  -3   7        7.52        6.13      0.67 o 
  -5  -3   7      316.54      299.09      3.41 o 
  -4  -3   7       25.43       22.15      0.87 o 
  -3  -3   7       99.43       84.71      1.46 o 
  -2  -3   7       14.32       17.78      0.96 o 
  -1  -3   7       22.62       22.45      0.58 o 
   0  -3   7     1039.54      964.34      7.07 o 
   1  -3   7      685.18      672.54      5.79 o 
   2  -3   7      760.31      786.93      7.43 o 
   3  -3   7      513.58      517.45      5.33 o 
   4  -3   7       82.88       79.30      1.57 o 
   5  -3   7      117.11      114.12      2.69 o 
   6  -3   7      184.89      206.77      3.27 o 
   7  -3   7        0.78        1.41      1.32 o 
   8  -3   7       17.37       24.52      2.07 o 
   9  -3   7       28.50       30.32      2.32 o 
  -8  -2   7       46.67       44.46      2.81 o 
  -7  -2   7       88.28       91.85      2.48 o 
  -6  -2   7       27.88       27.02      1.07 o 
  -5  -2   7        0.16        0.25      0.41 o 
  -4  -2   7        0.02       -0.29      0.32 o 
  -3  -2   7        4.64        4.57      0.46 o 
  -2  -2   7      256.89      282.65      2.91 o 
  -1  -2   7      378.19      387.99      3.19 o 
   0  -2   7       58.76       55.72      0.81 o 
   1  -2   7      246.99      217.12      2.60 o 
   2  -2   7     1751.39     1703.82     14.75 o 
   3  -2   7        0.32        0.96      0.32 o 
   4  -2   7       80.69       79.49      1.51 o 
   5  -2   7      200.99      207.43      2.82 o 
   6  -2   7        2.01        7.02      1.86 o 
   7  -2   7       44.07       47.77      1.69 o 
   8  -2   7       45.65       48.53      2.45 o 
   9  -2   7       18.39       16.01      3.69 o 
  -8  -1   7       64.17       63.65      2.87 o 
  -7  -1   7        1.86        1.00      0.67 o 
  -6  -1   7       94.19       94.30      1.74 o 
  -5  -1   7       24.45       24.32      0.93 o 
  -4  -1   7        1.24        2.33      0.41 o 
  -3  -1   7        8.03       11.41      0.62 o 
  -2  -1   7       67.93       71.57      1.18 o 
  -1  -1   7       90.53       86.11      1.22 o 
   0  -1   7      217.96      205.77      1.72 o 
   1  -1   7      153.17      150.89      1.56 o 
   2  -1   7      236.22      231.62      2.71 o 
   3  -1   7      378.77      355.83      3.81 o 
   4  -1   7      190.14      181.24      2.40 o 
   5  -1   7      215.17      191.61      2.59 o 
   6  -1   7       27.78       92.40      3.51 o 
   7  -1   7      186.34      172.56      3.16 o 
   8  -1   7      132.18      134.61      3.75 o 
   9  -1   7        1.90        2.75      1.10 o 
  10  -1   7        3.90        1.83      1.22 o 
  -8   0   7        3.99        2.67      0.80 o 
  -7   0   7      154.20      173.76      3.47 o 
  -6   0   7        1.01        0.86      0.56 o 
  -5   0   7        1.21        1.78      0.43 o 
  -4   0   7       17.68       19.13      0.76 o 
  -3   0   7       41.75       39.18      0.92 o 
  -2   0   7      125.84      127.82      1.61 o 
  -1   0   7      851.45      852.62      6.24 o 
   0   0   7      183.88      187.99      1.57 o 
   1   0   7      355.09      318.36      2.65 o 
   2   0   7      458.33      449.20      3.92 o 
   3   0   7        5.77       10.51      0.65 o 
   4   0   7     1008.35     1009.11      9.76 o 
   5   0   7      403.96      401.78      4.30 o 
   6   0   7      177.24      161.38      5.94 o 
   7   0   7       19.72       21.59      1.30 o 
   8   0   7      219.48      203.56      3.66 o 
   9   0   7        5.14        1.82      1.10 o 
  10   0   7       27.95       33.49      4.92 o 
  -8   1   7       15.80       17.33      1.60 o 
  -7   1   7        0.00        1.09      0.63 o 
  -6   1   7       24.31       24.83      1.16 o 
  -5   1   7      119.78      113.86      2.05 o 
  -4   1   7       68.73       70.38      1.36 o 
  -3   1   7       66.85       64.36      1.14 o 
  -2   1   7        7.35        9.52      0.59 o 
  -1   1   7        2.78        3.59      0.38 o 
   0   1   7     3260.34     3413.68     21.18 o 
   1   1   7     1909.17     1954.73     12.32 o 
   2   1   7        6.56       12.09      0.67 o 
   3   1   7      516.46      474.00      4.13 o 
   4   1   7      203.45      194.68      2.31 o 
   5   1   7       53.03       54.00      1.15 o 
   6   1   7       99.02      119.87      4.06 o 
   7   1   7       14.02        9.20      0.95 o 
   8   1   7       32.83       32.11      1.56 o 
   9   1   7       54.28       53.20      2.04 o 
  10   1   7        0.04        0.37      1.10 o 
  -8   2   7        6.12        5.67      0.87 o 
  -7   2   7      126.60      135.81      2.84 o 
  -6   2   7       24.06       23.07      1.24 o 
  -5   2   7        9.68        9.34      0.76 o 
  -4   2   7       14.82       15.44      0.94 o 
  -3   2   7        0.20        0.32      0.26 o 
  -2   2   7       82.02       88.03      1.09 o 
  -1   2   7      621.13      615.06      4.60 o 
   0   2   7       25.95       26.11      0.57 o 
   1   2   7      301.95      296.26      2.72 o 
   2   2   7      550.19      544.44      4.70 o 
   3   2   7        3.56        2.99      0.25 o 
   4   2   7     2631.01     2524.07     21.10 o 
   5   2   7      986.65      919.59      8.49 o 
   6   2   7      148.90      178.98      2.49 o 
   7   2   7        6.09        5.99      0.64 o 
   8   2   7       32.81       30.39      1.54 o 
   9   2   7       29.67       29.94      1.72 o 
  10   2   7      135.87      150.26      8.61 o 
  -8   3   7       28.51       29.91      1.91 o 
  -7   3   7        7.70        5.74      0.90 o 
  -6   3   7      261.62      250.89      3.62 o 
  -5   3   7        9.79        9.54      0.80 o 
  -4   3   7        8.45        5.96      0.63 o 
  -3   3   7       11.29       12.69      0.71 o 
  -2   3   7       13.22       10.81      0.42 o 
  -1   3   7      666.83      669.20      7.39 o 
   0   3   7     2176.84     2204.70     16.52 o 
   1   3   7      453.49      442.17      3.86 o 
   2   3   7       18.74       15.80      0.63 o 
   3   3   7     1063.89     1025.16      9.69 o 
   4   3   7      300.16      282.17      3.58 o 
   5   3   7       42.34       41.96      1.47 o 
   6   3   7      661.15      678.34      6.73 o 
   7   3   7        0.54       -0.41      0.41 o 
   8   3   7       11.66       12.40      1.22 o 
   9   3   7        0.89        4.35      1.12 o 
  10   3   7       23.82       21.54      1.69 o 
  -8   4   7        5.33        4.49      0.95 o 
  -7   4   7        0.30       -0.09      0.62 o 
  -6   4   7        5.02        6.21      0.82 o 
  -5   4   7       38.59       39.76      1.31 o 
  -3   4   7      100.58       96.94      1.45 o 
  -2   4   7      272.43      258.83      2.37 o 
  -1   4   7      541.73      504.50      4.40 o 
   0   4   7        3.24        5.79      0.41 o 
   1   4   7      261.13      269.11      2.64 o 
   2   4   7     1049.47     1063.66      8.39 o 
   3   4   7       75.92       69.38      0.94 o 
   4   4   7     1119.51     1040.51      9.41 o 
   5   4   7       97.32       84.82      3.07 o 
   7   4   7       32.81       31.19      1.17 o 
   8   4   7        4.19        2.64      0.65 o 
   9   4   7        3.16        7.27      0.91 o 
  10   4   7       17.94       19.53      1.65 o 
  -7   5   7        2.68        4.45      0.86 o 
  -6   5   7       31.37       28.77      1.36 o 
  -5   5   7        1.78        2.68      0.62 o 
  -4   5   7        0.91       15.16      0.88 o 
  -3   5   7        0.81        0.50      0.33 o 
  -2   5   7        2.36        1.97      0.41 o 
  -1   5   7       36.81       36.00      0.69 o 
   0   5   7      278.89      288.05      2.84 o 
   1   5   7       17.39       24.20      0.71 o 
   2   5   7      194.65      193.22      2.28 o 
   3   5   7      539.95      497.69      3.95 o 
   4   5   7      359.46      339.40      3.80 o 
   5   5   7      510.91      497.08      5.22 o 
   6   5   7        0.48        2.81      1.05 o 
   7   5   7       24.67       24.11      1.17 o 
   8   5   7       94.04       92.59      2.15 o 
   9   5   7       80.73      103.91      2.31 o 
  10   5   7       16.89       16.18      2.20 o 
  -7   6   7      252.58      269.63      5.35 o 
  -6   6   7        6.54        7.98      0.87 o 
  -5   6   7       15.31       15.19      1.09 o 
  -4   6   7        2.87        4.17      0.61 o 
  -3   6   7       28.87       28.61      0.96 o 
  -2   6   7        3.69        2.78      0.40 o 
  -1   6   7      659.34      618.34      5.35 o 
   0   6   7        3.59        2.50      0.49 o 
   1   6   7      306.29      309.97      3.19 o 
   2   6   7      206.98      203.20      3.24 o 
   3   6   7      141.44      125.90      1.69 o 
   5   6   7       66.92       70.11      1.53 o 
   6   6   7       15.91       13.42      1.07 o 
   7   6   7       40.62       40.65      1.64 o 
   8   6   7        1.78        1.69      0.76 o 
   9   6   7        0.54        1.19      0.82 o 
  10   6   7      227.61      237.23      4.42 o 
  -6   7   7       30.19       32.06      1.53 o 
  -5   7   7        0.20        0.52      0.59 o 
  -4   7   7        0.60        3.56      0.67 o 
  -3   7   7       13.50       15.95      1.05 o 
  -2   7   7        0.02        0.14      0.38 o 
  -1   7   7       24.74       20.15      0.96 o 
   0   7   7       80.25       74.41      1.55 o 
   1   7   7       84.17       90.30      1.33 o 
   2   7   7       54.12       53.88      1.02 o 
   3   7   7     1050.37      927.98      8.69 o 
   4   7   7       48.84       45.29      1.48 o 
   5   7   7        2.38        1.51      0.72 o 
   6   7   7        0.14        0.81      0.64 o 
   7   7   7       38.21       32.99      1.64 o 
   8   7   7        0.57        1.53      0.84 o 
   9   7   7       18.86       27.46      1.83 o 
  -5   8   7        2.30        1.52      0.77 o 
  -4   8   7       20.10       22.83      1.41 o 
  -3   8   7        2.02        2.85      0.56 o 
  -2   8   7       18.45       17.31      1.47 o 
  -1   8   7      149.37      145.47      2.26 o 
   0   8   7       10.23       10.10      0.69 o 
   1   8   7      109.05      105.53      1.60 o 
   2   8   7      164.51      165.89      2.09 o 
   3   8   7       23.06       16.93      1.08 o 
   4   8   7      694.78      651.40      8.00 o 
   5   8   7       73.02       61.75      1.92 o 
   6   8   7       19.88       17.42      1.34 o 
   7   8   7       56.65       55.84      2.05 o 
   8   8   7       79.53       90.07      5.39 o 
   9   8   7       51.35       62.41      2.35 o 
  -4   9   7       18.14       18.47      1.39 o 
  -3   9   7        0.17       -0.19      0.51 o 
  -2   9   7       78.13       80.08      1.79 o 
  -1   9   7        3.42        3.28      0.57 o 
   0   9   7      162.38      157.53      2.48 o 
   1   9   7       36.84       38.96      1.21 o 
   2   9   7      115.89      106.92      1.70 o 
   3   9   7      146.13      134.64      2.22 o 
   4   9   7       52.63       61.01      1.54 o 
   5   9   7        3.65        3.64      0.92 o 
   6   9   7       28.45       34.75      1.68 o 
   7   9   7       12.51       11.14      1.25 o 
   8   9   7        4.66        3.89      1.07 o 
  -3  10   7       17.26       14.36      1.11 o 
  -2  10   7        5.05        4.70      0.74 o 
  -1  10   7       13.32       14.58      1.00 o 
   0  10   7        0.55        1.00      0.55 o 
   1  10   7       23.60       28.60      1.19 o 
   2  10   7        9.86       10.30      0.85 o 
   3  10   7       15.54       12.89      0.92 o 
   4  10   7      160.52      148.84      2.52 o 
   5  10   7       45.56       45.77      1.52 o 
   6  10   7       26.32       27.98      1.69 o 
   7  10   7       55.16       57.06      2.22 o 
  -2  11   7       32.83       39.95      1.55 o 
  -1  11   7       15.77       15.35      1.10 o 
   0  11   7        0.04       -0.38      0.76 o 
   1  11   7      103.08      107.12      2.20 o 
   2  11   7       39.66       43.95      1.65 o 
   3  11   7       52.40       55.24      2.25 o 
   4  11   7       16.23       18.52      1.14 o 
   5  11   7       22.27       21.54      1.35 o 
   6  11   7        4.92        5.45      0.81 o 
   1  12   7        3.31        3.42      0.81 o 
   2  12   7       12.42       13.90      1.23 o 
   3  12   7        1.42       -0.24      1.05 o 
  -3  -9   8      236.79      240.27      5.64 o 
  -2  -9   8        0.02        0.55      1.23 o 
   0  -9   8       48.22       48.90      2.53 o 
   1  -9   8        0.07       -0.19      0.92 o 
   2  -9   8       17.33       19.21      1.81 o 
   3  -9   8        6.01        6.46      1.41 o 
  -5  -8   8        6.15        8.41      1.55 o 
  -4  -8   8      135.86      133.25      4.04 o 
  -3  -8   8        2.77        0.33      0.93 o 
  -2  -8   8       74.50       73.36      2.92 o 
  -1  -8   8        1.35        2.81      0.99 o 
   0  -8   8       67.56       69.30      2.72 o 
   1  -8   8      178.09      180.31      3.41 o 
   2  -8   8       29.34       40.26      2.10 o 
   3  -8   8       44.54       41.90      2.32 o 
   4  -8   8        2.04        1.35      1.32 o 
  -6  -7   8        0.76        0.96      1.67 o 
  -5  -7   8       33.10       34.87      3.60 o 
  -4  -7   8      340.32      361.81      6.95 o 
  -3  -7   8        6.83        8.36      1.41 o 
  -2  -7   8        1.10        0.45      1.14 o 
  -1  -7   8       84.71       84.66      4.66 o 
   0  -7   8       85.48       88.86      2.97 o 
   1  -7   8        1.01        0.77      0.59 o 
   2  -7   8      254.58      252.47      4.09 o 
   3  -7   8       45.47       44.93      1.67 o 
   4  -7   8       15.66       16.91      1.67 o 
   5  -7   8        4.27        4.64      1.18 o 
   6  -7   8       17.28       19.82      1.98 o 
  -6  -6   8       28.62       38.67      2.20 o 
  -5  -6   8        0.06       -0.43      1.14 o 
  -4  -6   8      185.19      179.22      6.78 o 
  -3  -6   8      315.71      309.09      5.96 o 
  -2  -6   8       57.15       60.04      2.42 o 
  -1  -6   8       33.63       38.00      1.98 o 
   0  -6   8       38.30       41.84      1.91 o 
   1  -6   8       20.97       20.99      1.09 o 
   2  -6   8       94.91       98.58      1.96 o 
   3  -6   8       19.63       20.03      1.04 o 
   4  -6   8       47.61       47.28      1.67 o 
   5  -6   8        0.39       -0.62      0.64 o 
   6  -6   8        8.42        8.12      1.11 o 
   7  -6   8       50.10       49.99      2.65 o 
  -7  -5   8        4.16        3.65      1.49 o 
  -6  -5   8        1.00        0.39      0.72 o 
  -5  -5   8        1.29        1.81      0.67 o 
  -4  -5   8        7.30        4.18      0.88 o 
  -3  -5   8       44.09       50.30      1.26 o 
  -2  -5   8       13.80       16.74      1.15 o 
  -1  -5   8      331.33      322.79      4.04 o 
   0  -5   8      215.23      212.54      2.59 o 
   1  -5   8       70.94       68.73      1.51 o 
   2  -5   8        3.25       21.66      0.97 o 
   3  -5   8      122.85      119.12      2.12 o 
   4  -5   8       28.97       28.85      1.17 o 
   5  -5   8        0.17        0.54      0.70 o 
   6  -5   8       67.49       69.21      2.25 o 
   7  -5   8       18.23       24.29      2.07 o 
  -7  -4   8        3.25        2.78      0.78 o 
  -6  -4   8        8.70        9.91      1.14 o 
  -5  -4   8      193.62      196.23      2.75 o 
  -4  -4   8       97.50       87.34      1.67 o 
  -3  -4   8      143.01      160.91      2.26 o 
  -2  -4   8      257.10      259.66      2.94 o 
  -1  -4   8       85.99       79.40      1.69 o 
   0  -4   8       55.44       51.39      1.10 o 
   1  -4   8      152.46      150.36      2.26 o 
   2  -4   8       85.19       96.92      1.76 o 
   3  -4   8        3.29        3.07      0.57 o 
   4  -4   8      182.70      181.84      2.74 o 
   5  -4   8       13.56       13.88      1.34 o 
   6  -4   8       79.34       74.11      2.14 o 
   7  -4   8      341.06      337.07      6.55 o 
   8  -4   8        0.77       -0.08      1.05 o 
  -8  -3   8        0.58        1.05      1.12 o 
  -7  -3   8       15.72       14.47      1.12 o 
  -6  -3   8       28.16       26.00      1.15 o 
  -5  -3   8       39.65       42.35      1.26 o 
  -4  -3   8      122.77      122.61      1.96 o 
  -3  -3   8      187.61      184.41      2.46 o 
  -2  -3   8      122.79      118.49      1.73 o 
  -1  -3   8      676.78      631.73      5.56 o 
   0  -3   8     1209.72     1150.68      9.33 o 
   1  -3   8      241.71      223.05      2.51 o 
   2  -3   8       87.03      121.30      1.96 o 
   3  -3   8       10.61        7.10      0.61 o 
   4  -3   8       57.32       60.09      1.44 o 
   5  -3   8       82.46       89.41      2.10 o 
   6  -3   8       18.57       19.72      1.25 o 
   7  -3   8        2.73        2.63      0.99 o 
   8  -3   8      174.16      171.23     11.77 o 
   9  -3   8        4.87        3.69      1.37 o 
  -8  -2   8       15.42       13.15      2.11 o 
  -7  -2   8        1.36        0.03      0.68 o 
  -6  -2   8      212.08      210.07      2.88 o 
  -5  -2   8       67.72       65.36      1.48 o 
  -4  -2   8       64.06       67.53      1.43 o 
  -3  -2   8      142.61      212.24      2.54 o 
  -2  -2   8      511.54      482.75      4.48 o 
  -1  -2   8       91.33       76.43      1.23 o 
   0  -2   8      574.64      542.81      4.27 o 
   1  -2   8      789.17      802.65      6.71 o 
   2  -2   8       16.48       11.75      1.06 o 
   3  -2   8      202.78      194.81      2.60 o 
   4  -2   8       40.12       43.49      1.17 o 
   5  -2   8       56.30       51.19      1.34 o 
   6  -2   8       62.47       63.61      1.87 o 
   7  -2   8       56.35       55.79      2.33 o 
   8  -2   8       38.06       41.40      2.32 o 
   9  -2   8       83.88       77.05      3.78 o 
  -8  -1   8        6.75        6.04      1.48 o 
  -7  -1   8        6.20        5.93      0.83 o 
  -6  -1   8        1.31        0.67      0.69 o 
  -5  -1   8        2.27        2.93      0.54 o 
  -4  -1   8      433.49      426.75      4.22 o 
  -3  -1   8       79.57       86.79      1.44 o 
  -2  -1   8       31.20       24.00      0.75 o 
  -1  -1   8     2063.04     2073.99     18.10 o 
   0  -1   8     1179.35     1085.99      7.79 o 
   1  -1   8       26.93       28.44      0.74 o 
   2  -1   8       72.57       75.91      2.23 o 
   3  -1   8       92.32       88.47      1.54 o 
   4  -1   8        0.78        0.55      0.37 o 
   5  -1   8       38.40       75.59      1.72 o 
   6  -1   8       19.13       15.29      1.07 o 
   7  -1   8       16.19       17.12      1.32 o 
   8  -1   8       98.56       98.90      3.25 o 
   9  -1   8        4.05        3.81      1.26 o 
  -8   0   8       43.83       50.76      2.39 o 
  -7   0   8        0.80        1.24      0.68 o 
  -6   0   8       36.75       38.48      1.45 o 
  -5   0   8       23.75       24.26      0.96 o 
  -4   0   8       66.78       65.08      1.30 o 
  -3   0   8      195.12      266.24      7.86 o 
  -2   0   8      513.49      482.81      4.36 o 
  -1   0   8       93.73       92.33      1.30 o 
   0   0   8       68.67       75.21      2.48 o 
   1   0   8      796.94      766.34      5.74 o 
   2   0   8        3.85        3.97      0.35 o 
   3   0   8      138.47      127.68      2.02 o 
   4   0   8       15.87       16.36      0.76 o 
   5   0   8      167.34      163.45      2.83 o 
   6   0   8       70.19       68.87      2.73 o 
   7   0   8       70.05       65.38      2.66 o 
   8   0   8        4.12        4.75      1.86 o 
   9   0   8      178.30      173.97      4.74 o 
  10   0   8       11.37        7.59      1.48 o 
  -8   1   8       10.50        6.51      0.97 o 
  -7   1   8       61.36       59.36      1.90 o 
  -6   1   8       54.54       56.43      1.65 o 
  -5   1   8       32.83       32.26      1.22 o 
  -4   1   8      183.85      180.66      2.30 o 
  -3   1   8      108.30      112.27      1.60 o 
  -2   1   8        8.65        6.73      0.50 o 
  -1   1   8     1386.76     1338.51     10.42 o 
   0   1   8       57.00       74.08      0.84 o 
   1   1   8       14.35       13.68      0.37 o 
   2   1   8     1074.77     1073.55      8.50 o 
   3   1   8      337.50      328.01      3.58 o 
   4   1   8       59.32       59.71      1.37 o 
   5   1   8      125.04      390.02      6.20 o 
   6   1   8      218.25      216.60      3.54 o 
   7   1   8       17.79       13.26      1.14 o 
   8   1   8       50.15       58.80      2.93 o 
   9   1   8       18.12       19.20      1.61 o 
  10   1   8      135.55      142.97      4.25 o 
  -8   2   8        0.01        0.38      0.71 o 
  -7   2   8       11.07       11.57      1.06 o 
  -6   2   8        0.46        0.28      0.57 o 
  -5   2   8       81.22       78.31      1.78 o 
  -4   2   8        5.17        3.92      0.50 o 
  -3   2   8       28.92       27.31      0.81 o 
  -2   2   8     1188.64     1155.02      8.47 o 
  -1   2   8     1019.90     1039.38     10.78 o 
   0   2   8       78.40       73.65      1.08 o 
   1   2   8      218.81      212.11      2.16 o 
   2   2   8        2.56        1.26      0.24 o 
   3   2   8       85.35       84.14      1.04 o 
   4   2   8      510.06      470.50      5.21 o 
   5   2   8        7.11        7.62      0.59 o 
   6   2   8      235.84      201.89      3.37 o 
   7   2   8       96.40       91.24      3.99 o 
   8   2   8        0.11        1.30      0.81 o 
   9   2   8      283.45      283.80      4.75 o 
  10   2   8       30.88       30.23      2.07 o 
  -8   3   8       19.46       13.82      2.14 o 
  -7   3   8       16.65       13.02      0.98 o 
  -6   3   8       16.36       15.66      1.70 o 
  -5   3   8        2.78        4.08      0.62 o 
  -4   3   8       98.79       97.69      1.88 o 
  -3   3   8      247.98      234.00      3.55 o 
  -2   3   8      127.68      117.59      2.08 o 
  -1   3   8      370.98      363.00      3.45 o 
   0   3   8      389.28      391.43      3.57 o 
   1   3   8      144.64      130.85      1.60 o 
   2   3   8      605.96      573.79      4.86 o 
   3   3   8     1207.49     1129.16      8.06 o 
   4   3   8       15.36       13.06      0.83 o 
   5   3   8      585.27      556.95      5.62 o 
   6   3   8       94.27       91.32      1.85 o 
   7   3   8       51.12       47.25      2.28 o 
   8   3   8      132.68      150.27      3.16 o 
   9   3   8        3.14        1.57      1.29 o 
  10   3   8      250.31      268.33      4.83 o 
  -7   4   8       28.97       32.27      1.60 o 
  -6   4   8        0.18       -0.55      0.55 o 
  -5   4   8       40.10       40.25      1.40 o 
  -4   4   8        0.12       -0.44      0.44 o 
  -3   4   8      180.47      175.30      2.53 o 
  -2   4   8     2415.89     2334.99     17.66 o 
  -1   4   8        0.18        2.05      0.34 o 
   0   4   8      172.24      188.66      2.10 o 
   1   4   8      252.43      238.66      2.47 o 
   2   4   8       70.82       60.84      1.11 o 
   3   4   8      262.69      264.91      2.69 o 
   4   4   8      263.93      264.15      3.15 o 
   5   4   8      668.00      616.60      7.89 o 
   6   4   8       17.10       17.79      1.16 o 
   7   4   8       86.98       83.52      1.82 o 
   8   4   8       15.53       13.85      1.31 o 
   9   4   8      249.84      257.38      4.52 o 
  10   4   8      121.43      124.74      3.21 o 
  -7   5   8        9.79       10.06      1.08 o 
  -6   5   8       11.53       10.76      1.00 o 
  -5   5   8        2.18        2.88      0.69 o 
  -4   5   8      126.56      117.76      2.15 o 
  -3   5   8       19.82       16.21      0.88 o 
  -2   5   8       47.00       38.33      0.91 o 
  -1   5   8     1011.55      955.73      9.32 o 
   0   5   8      229.21      229.09      2.47 o 
   1   5   8       15.32       14.33      0.64 o 
   2   5   8      926.16      862.78      9.11 o 
   4   5   8       43.38       40.12      1.14 o 
   5   5   8      114.05      115.61      1.99 o 
   6   5   8       20.00       19.60      0.98 o 
   7   5   8       15.64       16.01      1.02 o 
   8   5   8      121.02      130.64      2.49 o 
   9   5   8        9.34       11.53      2.29 o 
  10   5   8        0.65        1.56      1.22 o 
  -6   6   8        0.00       -0.62      0.62 o 
  -5   6   8       11.32       12.17      0.99 o 
  -4   6   8        1.44        0.69      0.52 o 
  -3   6   8       88.31       83.93      1.73 o 
  -2   6   8      273.63      272.40      2.93 o 
  -1   6   8       31.29       31.21      0.84 o 
   0   6   8      198.57      192.14      2.46 o 
   1   6   8      250.50      251.74      2.69 o 
   2   6   8        2.59        0.67      0.34 o 
   3   6   8      598.48      565.79      5.04 o 
   4   6   8        0.08        0.04      0.39 o 
   5   6   8        3.51        4.49      0.61 o 
   6   6   8       15.74       13.24      1.76 o 
   7   6   8        9.99        9.60      1.06 o 
   8   6   8        4.89       13.51      1.25 o 
   9   6   8      105.26      112.12      2.85 o 
  -6   7   8        9.58        7.30      1.00 o 
  -5   7   8        0.84       12.06      1.22 o 
  -4   7   8        2.81        2.15      0.63 o 
  -3   7   8      176.25      174.65      2.37 o 
  -2   7   8        4.12        3.84      0.48 o 
  -1   7   8      553.55      524.30      5.34 o 
   0   7   8       32.56       35.95      0.96 o 
   1   7   8       61.15       62.98      1.40 o 
   2   7   8       26.91       26.16      0.97 o 
   3   7   8       12.24       22.04      1.22 o 
   4   7   8        3.90        3.19      0.67 o 
   5   7   8        3.29        3.43      0.71 o 
   6   7   8        0.04        0.27      0.68 o 
   7   7   8       82.14       84.28      2.36 o 
   8   7   8      119.29      132.77      4.07 o 
   9   7   8      284.39      295.65      4.99 o 
  -5   8   8       22.19       25.87      1.55 o 
  -4   8   8        1.57        2.11      0.76 o 
  -3   8   8        0.19        0.60      0.55 o 
  -2   8   8      127.44      126.60      2.19 o 
  -1   8   8        0.55        0.16      0.38 o 
   0   8   8       46.94       47.38      1.22 o 
   1   8   8      225.23      211.80      2.75 o 
   2   8   8       39.62       31.23      0.87 o 
   3   8   8        0.04       73.44      1.93 o 
   4   8   8       38.06       28.42      1.38 o 
   5   8   8       77.37       74.19      2.21 o 
   6   8   8        1.65        0.29      0.76 o 
   7   8   8       31.70       34.65      2.70 o 
   8   8   8        0.07        2.36      0.92 o 
  -4   9   8        5.22        7.47      1.00 o 
  -3   9   8       24.82       30.83      1.30 o 
  -2   9   8       39.15       40.47      2.10 o 
  -1   9   8       39.80       41.03      1.34 o 
   0   9   8       99.40      104.12      1.92 o 
   1   9   8       65.28       65.08      1.51 o 
   2   9   8      243.93      237.96      3.13 o 
   3   9   8      120.99      112.09      2.38 o 
   4   9   8        1.08        1.05      0.71 o 
   5   9   8        0.01       -0.70      0.70 o 
   6   9   8        6.54        5.32      0.94 o 
   7   9   8      182.37      200.87      4.86 o 
   8   9   8      115.51      124.02      3.13 o 
  -3  10   8        3.96        4.61      0.81 o 
  -2  10   8      107.42      110.24      2.26 o 
  -1  10   8        3.82        4.53      0.68 o 
   0  10   8      105.59      110.12      2.14 o 
   1  10   8       84.61       82.43      2.05 o 
   2  10   8       55.82       57.28      1.68 o 
   3  10   8       36.88       50.70      1.77 o 
   4  10   8       25.19       19.94      1.10 o 
   5  10   8        0.86        0.72      0.67 o 
   6  10   8        3.53        4.11      1.22 o 
   7  10   8        0.03        0.14      0.84 o 
  -1  11   8       33.98       34.43      1.42 o 
   0  11   8        8.40        7.92      0.85 o 
   1  11   8      207.84      212.78      3.50 o 
   2  11   8       12.19        8.91      1.00 o 
   3  11   8       39.29       34.72      1.51 o 
   4  11   8        1.12        0.84      0.78 o 
   5  11   8       31.25       30.82      1.93 o 
  -1  -9   9       30.99       29.87      2.23 o 
   0  -9   9        5.66        5.48      1.58 o 
   1  -9   9        0.70        1.11      0.97 o 
  -4  -8   9       11.02        6.07      1.42 o 
  -3  -8   9       12.08       12.43      1.67 o 
  -2  -8   9        0.23        0.61      0.93 o 
  -1  -8   9        1.46       -0.64      0.93 o 
   0  -8   9        8.65        9.38      2.28 o 
   1  -8   9       44.54       46.70      2.40 o 
   2  -8   9      117.32      111.87      2.77 o 
   3  -8   9        8.35        5.17      1.18 o 
   4  -8   9        0.02       -0.09      0.97 o 
  -5  -7   9       12.08        9.05      1.49 o 
  -4  -7   9       94.92       98.17      3.54 o 
  -3  -7   9        2.25        2.20      1.12 o 
  -2  -7   9       69.94       71.21      2.85 o 
  -1  -7   9       56.86       57.97      2.60 o 
   0  -7   9       18.80       20.12      1.80 o 
   2  -7   9      226.30      220.64      3.86 o 
   3  -7   9       29.99       29.38      1.50 o 
   4  -7   9       16.81       14.38      4.04 o 
   5  -7   9       11.62       11.29      1.49 o 
  -6  -6   9      241.56      270.48      5.96 o 
  -5  -6   9       96.72      102.91      3.54 o 
  -4  -6   9       61.32       51.09      2.54 o 
  -3  -6   9        9.70       12.54      1.42 o 
  -2  -6   9       11.74        8.91      1.24 o 
  -1  -6   9        9.57        9.92      2.46 o 
   0  -6   9      102.97       99.25      3.03 o 
   1  -6   9       27.86       29.53      1.40 o 
   2  -6   9       39.18       37.62      1.35 o 
   3  -6   9       33.64       30.72      1.29 o 
   4  -6   9        0.66        1.08      0.55 o 
   5  -6   9       60.83       54.18      2.02 o 
   6  -6   9       89.32       96.82      2.73 o 
  -6  -5   9        2.93        1.63      1.34 o 
  -5  -5   9      116.38      118.74      3.32 o 
  -4  -5   9      212.82      223.30      4.02 o 
  -3  -5   9       56.88       53.96      1.62 o 
  -2  -5   9       30.62       28.76      1.23 o 
  -1  -5   9      118.01      120.41      2.59 o 
   0  -5   9       43.24       39.14      1.35 o 
   1  -5   9        0.28        0.61      0.43 o 
   2  -5   9       26.40       26.35      1.08 o 
   3  -5   9       43.03       41.60      1.40 o 
   4  -5   9      137.68      129.56      2.40 o 
   5  -5   9       15.46       16.70      1.11 o 
   6  -5   9       14.16       15.57      1.35 o 
   7  -5   9      123.37      134.97      4.08 o 
  -7  -4   9      110.63      121.35      2.66 o 
  -6  -4   9        1.22        2.39      0.96 o 
  -5  -4   9       24.32       27.32      1.21 o 
  -4  -4   9       90.90      103.94      1.90 o 
  -3  -4   9      124.75      122.78      2.35 o 
  -2  -4   9       55.18       52.28      1.51 o 
  -1  -4   9       11.11       10.55      0.82 o 
   0  -4   9       25.73       26.21      1.50 o 
   1  -4   9      258.18      259.11      3.30 o 
   2  -4   9       72.95       64.31      1.50 o 
   3  -4   9       14.08       10.44      0.82 o 
   4  -4   9        2.77        3.36      0.59 o 
   5  -4   9       45.73       49.22      1.71 o 
   6  -4   9       13.29       16.43      1.67 o 
   7  -4   9       77.64       81.45      3.08 o 
   8  -4   9       46.24       41.10      2.53 o 
  -7  -3   9       45.75       47.65      2.03 o 
  -6  -3   9       20.57       17.83      1.07 o 
  -5  -3   9      100.93      110.04      2.22 o 
  -4  -3   9       33.19       36.10      1.15 o 
  -3  -3   9        2.07        2.08      0.46 o 
  -2  -3   9      201.32      206.26      2.57 o 
  -1  -3   9        0.07       -0.20      0.39 o 
   0  -3   9       50.54       44.96      1.29 o 
   1  -3   9        3.80        4.16      0.44 o 
   2  -3   9       35.22       34.78      1.11 o 
   3  -3   9      107.39      102.36      1.88 o 
   4  -3   9      352.02      340.72      4.14 o 
   5  -3   9       87.11       89.92      1.90 o 
   6  -3   9       11.59       14.41      1.15 o 
   7  -3   9       76.87       79.55      3.00 o 
   8  -3   9        0.68        0.33      1.01 o 
  -7  -2   9        3.57        2.43      0.78 o 
  -6  -2   9       61.09       64.13      1.63 o 
  -5  -2   9      131.28      128.26      2.14 o 
  -4  -2   9      172.81      199.64      2.64 o 
  -3  -2   9      413.85      393.93      4.03 o 
  -2  -2   9      279.25      275.11      3.01 o 
  -1  -2   9      429.08      414.30      4.00 o 
   0  -2   9      116.98      111.21      1.60 o 
   1  -2   9      312.61      295.96      3.11 o 
   2  -2   9        1.61        1.49      0.43 o 
   3  -2   9       48.02       40.74      1.17 o 
   4  -2   9        0.08        0.06      0.46 o 
   5  -2   9       99.73       89.53      1.84 o 
   6  -2   9      544.53      509.97      7.49 o 
   7  -2   9       12.69       12.30      1.86 o 
   8  -2   9      126.88      130.68      3.88 o 
   9  -2   9       23.19       31.49      2.99 o 
  -7  -1   9      193.18      203.26      3.45 o 
  -6  -1   9        3.38        3.75      0.77 o 
  -5  -1   9      114.43      110.60      1.95 o 
  -4  -1   9       90.06       94.60      1.68 o 
  -3  -1   9        3.54        2.63      0.63 o 
  -2  -1   9      759.76      721.77      6.27 o 
  -1  -1   9       32.33       31.01      0.83 o 
   0  -1   9      266.00      258.88      2.72 o 
   1  -1   9       23.73       28.51      0.79 o 
   2  -1   9        5.09        3.60      0.44 o 
   3  -1   9       35.14       28.33      0.96 o 
   4  -1   9      469.12      449.72      4.86 o 
   5  -1   9       13.20       14.31      0.89 o 
   6  -1   9       18.85       22.44      1.44 o 
   7  -1   9      249.24      232.87      4.25 o 
   8  -1   9        0.03       -0.25      0.74 o 
   9  -1   9      219.55      214.65      5.23 o 
  -8   0   9        0.72        1.68      3.43 o 
  -7   0   9       54.98       51.90      1.84 o 
  -6   0   9      167.10      166.02      2.90 o 
  -5   0   9       27.51       26.60      1.20 o 
  -4   0   9      175.85      196.89      2.51 o 
  -3   0   9      866.96      830.76      7.16 o 
  -2   0   9      844.63      834.85      7.76 o 
  -1   0   9       43.04       55.49      1.74 o 
   0   0   9       69.87       71.38      0.97 o 
   1   0   9        0.07        0.06      0.26 o 
   2   0   9       20.68       19.56      0.78 o 
   3   0   9       71.13       69.68      1.65 o 
   4   0   9       61.14       64.05      1.90 o 
   5   0   9     1072.68      970.57     10.77 o 
   6   0   9       63.50       66.98      1.95 o 
   7   0   9       13.24       12.70      1.17 o 
   8   0   9      313.07      303.08      4.91 o 
   9   0   9        6.85       11.02      1.52 o 
  -7   1   9      142.65      143.04      2.87 o 
  -6   1   9        9.85       11.27      1.00 o 
  -5   1   9      121.00      119.74      2.29 o 
  -4   1   9      253.14      257.98      2.98 o 
  -3   1   9      173.42      164.44      2.12 o 
  -2   1   9      301.89      298.38      3.37 o 
  -1   1   9      274.43      273.81      2.79 o 
   0   1   9        2.49        3.53      0.26 o 
   1   1   9        4.90        3.37      0.27 o 
   2   1   9        0.81        1.59      0.35 o 
   3   1   9       56.14       60.89      1.50 o 
   4   1   9       63.30       67.06      1.35 o 
   5   1   9        7.99        7.57      0.77 o 
   6   1   9       34.24       37.06      1.49 o 
   7   1   9      322.16      310.81      4.75 o 
   8   1   9        6.82        7.26      1.68 o 
   9   1   9      172.66      182.54      5.38 o 
  10   1   9        4.26        3.78      1.49 o 
  -7   2   9        6.65        7.84      1.12 o 
  -6   2   9      147.65      148.62      3.70 o 
  -5   2   9        3.14        3.29      0.76 o 
  -4   2   9       84.92       95.60      3.63 o 
  -3   2   9     1032.94      997.21      8.28 o 
  -2   2   9      101.38       99.64      1.47 o 
  -1   2   9      245.26      280.54      2.83 o 
   0   2   9       53.75       45.26      0.74 o 
   1   2   9      277.24      273.31      2.38 o 
   2   2   9        0.49        0.02      0.20 o 
   3   2   9      468.57      429.74      3.89 o 
   4   2   9       61.02       62.21      1.31 o 
   5   2   9       91.11       81.68      1.98 o 
   6   2   9       38.48       42.43      1.57 o 
   7   2   9       68.71       69.86      2.08 o 
   8   2   9      300.48      293.51      4.79 o 
   9   2   9       68.88       69.26      2.38 o 
  10   2   9       59.88       63.68      2.45 o 
  -7   3   9       39.92       39.29      2.22 o 
  -6   3   9        2.51        4.60      0.90 o 
  -5   3   9      296.41      284.09      4.18 o 
  -4   3   9        1.65        2.12      0.55 o 
  -3   3   9      400.23      389.43      4.40 o 
  -2   3   9      332.32      304.28      3.10 o 
  -1   3   9        0.27        3.95      0.40 o 
   0   3   9        5.80        5.28      0.43 o 
   1   3   9       53.12       54.38      1.00 o 
   2   3   9        3.85        3.32      0.39 o 
   3   3   9       76.99       65.91      0.97 o 
   4   3   9     1615.96     1632.23     14.22 o 
   5   3   9       90.09       79.15      1.98 o 
   6   3   9       55.41       58.23      1.78 o 
   7   3   9      428.26      421.03      8.29 o 
   8   3   9       16.89       16.42      1.44 o 
   9   3   9        0.06       -0.99      1.06 o 
  10   3   9        3.03        2.32      1.15 o 
  -7   4   9       20.81       25.81      1.55 o 
  -6   4   9       69.57       74.68      2.04 o 
  -5   4   9       29.32       31.01      1.35 o 
  -4   4   9      130.16      127.57      2.29 o 
  -3   4   9      319.79      310.14      3.73 o 
  -2   4   9        6.33        6.48      0.56 o 
  -1   4   9        1.38       14.65      0.68 o 
   0   4   9      201.62      198.09      2.25 o 
   1   4   9       45.61       40.15      0.92 o 
   2   4   9      226.30      244.34      7.64 o 
   3   4   9      701.97      677.03      5.78 o 
   4   4   9      255.25      242.86      3.05 o 
   5   4   9        1.18        1.06      0.71 o 
   6   4   9       63.68       64.11      1.54 o 
   7   4   9       20.32       27.88      1.55 o 
   8   4   9      407.38      415.11      6.05 o 
   9   4   9       28.43       24.79      1.75 o 
  10   4   9        4.53        2.71      1.11 o 
  -6   5   9       16.19       20.94      1.38 o 
  -5   5   9       84.12       83.03      2.01 o 
  -4   5   9      543.99      532.70      5.91 o 
  -3   5   9       34.91       35.23      1.32 o 
  -2   5   9      588.47      554.52      5.71 o 
   0   5   9        2.30        3.34      0.41 o 
   1   5   9      105.64       93.88      1.47 o 
   2   5   9      191.78      233.74      4.03 o 
   3   5   9      820.36      766.05      6.50 o 
   4   5   9      744.72      730.29      7.08 o 
   5   5   9       10.79       11.77      0.86 o 
   6   5   9       88.96       93.07      1.91 o 
   7   5   9      199.84      202.60      3.22 o 
   8   5   9      152.57      158.36      3.38 o 
   9   5   9      166.71      171.78      3.65 o 
  -6   6   9      122.01      124.59      3.37 o 
  -5   6   9       15.69       19.46      1.45 o 
  -4   6   9       42.77       39.19      1.75 o 
  -3   6   9      436.98      423.52      5.63 o 
  -2   6   9       65.62       62.16      1.23 o 
   0   6   9      160.48      157.08      2.03 o 
   1   6   9       98.02       81.00      1.38 o 
   3   6   9       82.69       70.28      1.51 o 
   4   6   9        6.03        5.90      0.62 o 
   5   6   9      130.45      131.36      2.41 o 
   6   6   9      169.05      165.04      4.72 o 
   7   6   9       27.01       29.72      2.06 o 
   8   6   9      231.40      243.47      4.29 o 
   9   6   9        0.07       -1.10      1.10 o 
  -5   7   9      143.50      139.87      3.61 o 
  -4   7   9       45.34       48.91      2.08 o 
  -3   7   9       38.83       39.07      1.32 o 
  -2   7   9      114.22      107.95      1.73 o 
  -1   7   9       57.00       65.81      2.33 o 
   0   7   9       78.34       74.91      1.89 o 
   1   7   9      138.78      144.36      2.23 o 
   2   7   9       88.01       79.30      1.62 o 
   3   7   9        1.70        1.64      0.61 o 
   4   7   9       59.29       62.36      2.40 o 
   5   7   9        0.05        0.57      0.59 o 
   6   7   9       40.98       45.77      1.74 o 
   7   7   9       92.53       92.49      2.49 o 
   8   7   9       14.97       16.74      1.63 o 
   9   7   9       53.52       56.91      5.62 o 
  -5   8   9        2.14        1.81      1.04 o 
  -4   8   9       18.79       13.63      1.23 o 
  -3   8   9      255.87      256.18      4.12 o 
  -2   8   9        0.00        0.23      0.46 o 
  -1   8   9      102.80      101.83      1.85 o 
   0   8   9       30.58       28.51      0.99 o 
   1   8   9        1.61        2.57      0.67 o 
   2   8   9       26.37       37.81      1.76 o 
   3   8   9      130.82      118.81      2.50 o 
   4   8   9       50.75       47.64      1.69 o 
   5   8   9       81.97       85.32      2.31 o 
   6   8   9      138.26      139.02      3.00 o 
   7   8   9       13.00       15.76      1.40 o 
   8   8   9        6.06        6.00      1.11 o 
  -4   9   9        9.00       10.73      1.15 o 
  -3   9   9        1.10        1.64      0.76 o 
  -2   9   9       67.90       66.26      1.68 o 
  -1   9   9       19.22       17.99      1.02 o 
   0   9   9       39.64       42.91      1.29 o 
   1   9   9       86.26       91.48      1.78 o 
   2   9   9       11.62       13.09      0.93 o 
   3   9   9       26.78       21.24      1.04 o 
   4   9   9        0.08       -0.75      0.76 o 
   5   9   9       28.02       28.14      2.24 o 
   6   9   9       56.61       57.75      2.81 o 
   7   9   9       42.58       45.78      2.05 o 
   8   9   9      193.80      201.62      4.11 o 
  -2  10   9       10.37        9.03      0.90 o 
  -1  10   9        0.37        1.45      0.60 o 
   0  10   9      191.22      199.68      3.02 o 
   1  10   9        0.51       -0.25      0.49 o 
   2  10   9       33.42       45.18      1.53 o 
   3  10   9       20.04       20.86      1.52 o 
   4  10   9        0.04       -0.24      0.49 o 
   5  10   9       65.61       74.82      2.05 o 
   6  10   9      188.46      200.10      4.47 o 
   7  10   9       11.88       12.80      1.38 o 
  -1  11   9       19.98       21.55      1.83 o 
   0  11   9       10.44       12.88      1.05 o 
   1  11   9        0.59       -0.16      0.64 o 
   2  11   9        0.74        0.72      0.64 o 
   3  11   9        0.35       -0.56      0.56 o 
   4  11   9        3.45        2.36      1.10 o 
   5  11   9        1.26        7.01      1.30 o 
  -2  -8  10        1.80        4.08      1.22 o 
  -1  -8  10        7.51        7.23      1.35 o 
   0  -8  10        0.83        2.63      1.10 o 
   1  -8  10        0.14       -0.61      0.93 o 
   2  -8  10       36.03       35.90      2.90 o 
  -4  -7  10      144.47      146.95      4.34 o 
  -3  -7  10        0.07       -0.14      0.93 o 
  -2  -7  10       32.50       31.67      2.23 o 
  -1  -7  10        6.06        6.11      1.49 o 
   0  -7  10       63.08       62.20      2.72 o 
   1  -7  10       13.24       17.08      1.73 o 
   2  -7  10       90.50       84.21      3.03 o 
   3  -7  10       44.58       45.40      1.85 o 
   4  -7  10       32.93       34.80      2.37 o 
  -5  -6  10        1.08        1.05      1.12 o 
  -4  -6  10        0.13       -1.05      1.05 o 
  -3  -6  10       27.62       25.97      2.05 o 
  -2  -6  10       34.12       41.78      2.30 o 
  -1  -6  10        9.32       12.28      1.42 o 
   0  -6  10      166.64      177.00      4.48 o 
   1  -6  10        3.61        4.10      1.05 o 
   2  -6  10       91.32       97.70      2.40 o 
   3  -6  10        4.75        3.94      0.69 o 
   4  -6  10      119.25      117.78      2.42 o 
   5  -6  10       76.24       85.75      2.52 o 
   6  -6  10       37.81       43.22      2.53 o 
  -6  -5  10        4.80        1.70      1.18 o 
  -5  -5  10        2.69        2.63      1.12 o 
  -4  -5  10        1.29        1.08      0.74 o 
  -3  -5  10       37.16       34.67      1.49 o 
  -2  -5  10        2.45        1.01      0.58 o 
  -1  -5  10       82.46       82.28      1.95 o 
   0  -5  10       93.57      104.46      2.17 o 
   1  -5  10        4.41        4.02      0.77 o 
   2  -5  10       72.33       64.70      1.64 o 
   3  -5  10      140.78      139.72      2.49 o 
   4  -5  10        2.50        1.18      0.70 o 
   5  -5  10       85.52       82.04      3.32 o 
   6  -5  10      158.79      163.24      4.33 o 
   7  -5  10        1.57        2.02      1.12 o 
  -6  -4  10      132.94      129.42      3.26 o 
  -5  -4  10       46.21       57.05      1.94 o 
  -4  -4  10       27.68       24.38      1.52 o 
  -3  -4  10       43.95       45.76      1.58 o 
  -2  -4  10       13.52       14.77      1.05 o 
  -1  -4  10        0.06        0.13      0.50 o 
   0  -4  10        0.18        4.77      0.66 o 
   1  -4  10      371.43      352.17      5.10 o 
   2  -4  10       79.45       77.25      1.71 o 
   3  -4  10        0.63        1.09      0.52 o 
   4  -4  10      152.19      148.44      2.58 o 
   5  -4  10      258.55      258.96      3.69 o 
   6  -4  10       38.71       35.18      2.19 o 
   7  -4  10       62.81       61.38      2.82 o 
  -7  -3  10        1.49        0.11      0.87 o 
  -6  -3  10       39.17       37.92      1.42 o 
  -5  -3  10       43.25       49.76      1.58 o 
  -4  -3  10        0.54        0.20      0.51 o 
  -3  -3  10       26.50       22.98      1.42 o 
  -2  -3  10       17.68       16.06      1.03 o 
  -1  -3  10        0.71        0.20      0.50 o 
   0  -3  10       59.86       63.01      1.41 o 
   1  -3  10        2.80        3.34      0.46 o 
   2  -3  10       32.91       32.75      1.14 o 
   3  -3  10      263.80      257.71      3.43 o 
   4  -3  10        6.12        3.80      0.61 o 
   5  -3  10       64.24       66.58      1.72 o 
   6  -3  10      202.69      203.48      6.24 o 
   7  -3  10        0.73        0.98      1.05 o 
   8  -3  10       73.35       79.26      3.25 o 
  -7  -2  10       22.23       26.00      1.72 o 
  -6  -2  10        3.07        3.16      0.67 o 
  -5  -2  10       47.16       60.67      1.56 o 
  -4  -2  10       84.46       81.14      1.67 o 
  -3  -2  10       28.54       26.73      1.00 o 
  -2  -2  10       29.75       28.30      1.22 o 
  -1  -2  10        3.41        3.47      0.55 o 
   0  -2  10       15.74       11.80      0.83 o 
   1  -2  10      264.60      246.41      2.78 o 
   2  -2  10      175.61      165.61      2.45 o 
   3  -2  10       56.11       48.87      1.33 o 
   4  -2  10      491.49      487.80      5.41 o 
   5  -2  10        4.20        1.30      0.53 o 
   6  -2  10       55.61       50.14      1.87 o 
   7  -2  10      191.63      185.63      3.63 o 
   8  -2  10       36.09       43.74      2.53 o 
  -7  -1  10        0.30        0.23      0.74 o 
  -6  -1  10       26.34       29.15      1.41 o 
  -5  -1  10      128.06      135.07      2.21 o 
  -4  -1  10       18.03       18.60      0.92 o 
  -3  -1  10       78.67       78.06      1.52 o 
  -2  -1  10      314.58      311.98      3.34 o 
  -1  -1  10       62.03       57.74      1.44 o 
   0  -1  10        0.17        0.49      0.41 o 
   1  -1  10       11.63        9.70      0.61 o 
   2  -1  10      111.53      111.08      1.86 o 
   3  -1  10      508.53      480.52      5.32 o 
   4  -1  10      247.14      227.56      3.08 o 
   5  -1  10        0.14        2.20      0.68 o 
   6  -1  10      320.56      311.05      4.75 o 
   7  -1  10        0.21       -0.29      0.86 o 
   8  -1  10       42.33       49.83      2.06 o 
   9  -1  10        0.97       -0.17      1.84 o 
  -7   0  10       48.12       49.18      1.81 o 
  -6   0  10       16.81       15.74      1.20 o 
  -5   0  10       38.02       53.80      2.48 o 
  -4   0  10      214.18      211.94      2.73 o 
  -3   0  10       36.07       35.49      1.04 o 
  -2   0  10       49.98       50.90      1.23 o 
  -1   0  10      527.44      517.01      4.73 o 
   0   0  10       21.02       19.03      1.17 o 
   1   0  10       14.14       12.55      0.61 o 
   2   0  10      770.90      683.60      6.73 o 
   3   0  10       78.14      108.47      1.87 o 
   4   0  10       18.70       23.61      1.31 o 
   5   0  10      103.06      109.41      3.31 o 
   6   0  10       19.26       20.87      1.69 o 
   7   0  10      372.34      354.18      5.32 o 
   8   0  10       12.18       23.21      1.67 o 
   9   0  10       17.71       17.80      1.99 o 
  -7   1  10        0.09       -0.11      0.69 o 
  -6   1  10      132.46      126.88      2.61 o 
  -5   1  10       64.37       66.88      1.78 o 
  -4   1  10      418.62      411.20      4.84 o 
  -3   1  10       14.68       12.82      0.76 o 
  -2   1  10        0.35        1.18      0.44 o 
  -1   1  10       19.79       20.61      0.70 o 
   0   1  10       59.63       49.75      0.98 o 
   1   1  10        9.61        8.71      0.54 o 
   2   1  10       19.63       16.63      0.67 o 
   3   1  10     2880.12     2720.29     23.22 o 
   4   1  10       63.21       52.06      1.30 o 
   5   1  10      235.47      229.21      3.70 o 
   6   1  10      300.01      293.42      4.52 o 
   7   1  10        5.44        5.25      0.90 o 
   8   1  10       83.85       87.78      2.59 o 
   9   1  10        4.43        4.04      1.07 o 
  -7   2  10      119.74      119.57      2.69 o 
  -6   2  10        9.18        8.03      1.00 o 
  -5   2  10       94.74      113.44      3.45 o 
  -4   2  10      320.87      310.99      4.27 o 
  -3   2  10       44.86       41.88      1.10 o 
  -2   2  10      189.05      191.21      3.21 o 
  -1   2  10        0.03        0.15      0.31 o 
   0   2  10       55.77       57.64      0.91 o 
   1   2  10      263.77      249.34      2.29 o 
   2   2  10       59.35       54.12      1.06 o 
   3   2  10        0.10        0.78      0.39 o 
   4   2  10      253.89      242.72      3.73 o 
   5   2  10      356.27      344.90      4.92 o 
   6   2  10       36.03       36.15      2.31 o 
   7   2  10      124.87      125.94      2.86 o 
   8   2  10        4.44        8.13      1.08 o 
   9   2  10       83.14       82.84      2.66 o 
  -7   3  10        6.27        7.54      1.01 o 
  -6   3  10       85.22       83.58      2.38 o 
  -5   3  10      188.89      182.57      2.99 o 
  -4   3  10       10.61       11.11      1.17 o 
  -3   3  10      601.53      578.96      6.09 o 
  -2   3  10       92.88      107.05      1.73 o 
  -1   3  10      117.03      109.40      1.54 o 
   0   3  10        7.70        7.52      0.52 o 
   1   3  10      168.97      162.62      1.98 o 
   2   3  10      129.36      120.57      1.62 o 
   3   3  10      207.55      230.91      2.51 o 
   4   3  10      364.83      330.63      4.62 o 
   5   3  10       96.41       99.95      2.29 o 
   6   3  10      366.61      357.59      5.20 o 
   7   3  10       20.25       21.48      1.49 o 
   8   3  10      144.73      152.05      3.33 o 
   9   3  10       17.46       17.32      1.55 o 
  -6   4  10        4.61        4.52      0.76 o 
  -5   4  10        9.85        7.16      1.08 o 
  -4   4  10       36.78       39.74      1.40 o 
  -3   4  10        5.72        5.35      0.65 o 
  -2   4  10       27.11       48.24      1.23 o 
  -1   4  10        1.00        0.87      0.39 o 
   0   4  10       83.99       73.12      1.28 o 
   1   4  10       32.64       56.49      1.50 o 
   2   4  10      570.56      516.16      4.68 o 
   3   4  10      192.76      206.59      3.16 o 
   4   4  10      321.03      313.58      3.66 o 
   5   4  10      142.06      144.73      2.84 o 
   6   4  10        0.50        0.07      0.67 o 
   7   4  10      146.76      139.88      3.07 o 
   8   4  10       52.84       63.34      2.30 o 
   9   4  10        1.08        2.02      1.51 o 
  -6   5  10       90.71       97.15      2.37 o 
  -5   5  10       37.92       42.62      1.58 o 
  -4   5  10        0.00       -0.52      0.55 o 
  -3   5  10        0.23        0.09      0.44 o 
  -2   5  10        6.36       10.14      0.95 o 
  -1   5  10        0.11       -0.07      0.56 o 
   0   5  10      276.48      258.50      2.84 o 
   1   5  10      184.19      208.46      2.46 o 
   2   5  10      208.73      193.79      2.33 o 
   3   5  10      101.15      110.95      1.56 o 
   4   5  10        0.03       -0.21      0.41 o 
   5   5  10       96.98       97.53      1.87 o 
   6   5  10      349.44      344.00      5.10 o 
   7   5  10       15.14       18.79      2.52 o 
   8   5  10        4.55        3.86      0.98 o 
   9   5  10       16.41       16.80      1.57 o 
  -5   6  10        1.80        0.91      0.76 o 
  -4   6  10      119.12      118.97      2.36 o 
  -3   6  10        4.48        4.67      0.84 o 
  -2   6  10       16.89       23.34      1.02 o 
  -1   6  10       15.88       15.31      0.91 o 
   0   6  10       61.12       61.14      1.46 o 
   1   6  10      529.99      586.84      5.32 o 
   2   6  10     1423.44     1330.64     10.71 o 
   3   6  10        0.00       -0.09      0.44 o 
   4   6  10       64.29       66.74      1.57 o 
   5   6  10      128.77      123.51      2.21 o 
   6   6  10       11.89        9.54      0.85 o 
   7   6  10       89.80       88.56      3.10 o 
   8   6  10       43.56       43.95      2.47 o 
   9   6  10        0.53        2.09      1.22 o 
  -5   7  10       60.28       57.43      2.21 o 
  -4   7  10       62.79       56.62      1.70 o 
  -3   7  10       32.37       33.70      1.32 o 
  -2   7  10        4.81        3.90      0.59 o 
  -1   7  10       42.83       37.75      1.44 o 
   0   7  10      141.28      151.48      2.79 o 
   1   7  10        2.57        5.83      0.63 o 
   2   7  10       34.62       43.06      1.39 o 
   3   7  10      325.40      304.18      4.95 o 
   4   7  10       82.67       87.64      4.84 o 
   5   7  10      139.40      146.18      2.90 o 
   6   7  10      139.19      139.30      2.96 o 
   7   7  10      146.51      151.69      3.41 o 
   8   7  10       51.63       40.53      3.51 o 
  -4   8  10       56.75       61.27      2.05 o 
  -3   8  10        2.86        2.92      0.76 o 
  -2   8  10        0.39        1.46      0.55 o 
  -1   8  10      108.16      104.83      1.89 o 
   0   8  10       26.94       22.98      1.31 o 
   1   8  10      132.90      141.45      2.76 o 
   2   8  10       84.69       88.28      2.10 o 
   3   8  10        3.31        3.82      0.82 o 
   4   8  10       36.45       39.61      1.65 o 
   5   8  10      153.32      160.93      3.48 o 
   6   8  10      193.08      206.95      3.84 o 
   7   8  10       38.01       39.34      1.91 o 
   8   8  10        1.04        0.00      1.41 o 
  -3   9  10       34.65       36.24      1.65 o 
  -2   9  10        8.14        8.59      0.99 o 
  -1   9  10        0.65       -0.48      0.48 o 
   0   9  10        0.29        1.36      0.51 o 
   1   9  10        3.93        7.28      0.98 o 
   2   9  10        3.49        0.93      0.80 o 
   3   9  10      194.60      195.89      3.25 o 
   4   9  10       12.91       14.16      1.28 o 
   5   9  10       28.92       30.13      1.68 o 
   6   9  10       41.02       54.47      2.65 o 
   7   9  10        6.03        6.47      1.15 o 
  -2  10  10       23.44       21.70      1.44 o 
  -1  10  10        0.68        0.42      0.59 o 
   0  10  10       99.71      105.92      2.09 o 
   1  10  10       45.30       54.77      1.50 o 
   2  10  10        0.83       -0.11      0.53 o 
   3  10  10        0.80        0.40      0.56 o 
   4  10  10      112.72      122.17      2.74 o 
   5  10  10        9.18        7.85      0.84 o 
   6  10  10       63.95       65.48      2.37 o 
   0  11  10       29.16       28.52      1.35 o 
   1  11  10       40.30       42.59      1.62 o 
   2  11  10        0.48        0.04      0.64 o 
   3  11  10        2.11        2.61      0.77 o 
   4  11  10      114.73      128.01      2.76 o 
  -3  -7  11        4.40        5.55      2.20 o 
  -2  -7  11        5.59        4.10      1.30 o 
  -1  -7  11        8.78        7.32      1.37 o 
   0  -7  11        5.36        5.98      1.23 o 
   1  -7  11       61.07       59.34      2.72 o 
   2  -7  11       50.52       55.05      3.69 o 
   3  -7  11       11.05        9.38      1.93 o 
  -4  -6  11       10.56       10.54      1.61 o 
  -3  -6  11       15.81       15.13      1.93 o 
  -2  -6  11       29.22       28.37      3.51 o 
  -1  -6  11       17.07       17.99      2.81 o 
   0  -6  11      194.58      186.87      4.65 o 
   1  -6  11       14.25       14.60      1.60 o 
   2  -6  11        1.44        1.93      1.41 o 
   3  -6  11      100.44       95.50      2.54 o 
   4  -6  11       98.93      109.21      3.45 o 
   5  -6  11        0.02        0.62      0.84 o 
  -5  -5  11        3.52        2.69      1.18 o 
  -4  -5  11       30.20       35.37      2.30 o 
  -3  -5  11       28.55       35.11      1.62 o 
  -2  -5  11        0.03       -0.26      0.61 o 
  -1  -5  11        2.34        3.86      0.72 o 
   0  -5  11       76.05       76.89      1.99 o 
   1  -5  11       75.75       72.58      2.89 o 
   2  -5  11      169.18      165.53      3.37 o 
   3  -5  11       50.94       52.10      1.60 o 
   4  -5  11        7.44       11.58      1.80 o 
   5  -5  11       50.93       56.22      2.51 o 
   6  -5  11        0.43        1.84      1.12 o 
  -5  -4  11        3.19        3.02      0.94 o 
  -4  -4  11       11.32        8.12      0.94 o 
  -3  -4  11       57.01       63.32      1.91 o 
  -2  -4  11      126.48      128.82      2.54 o 
  -1  -4  11       48.23       47.67      1.62 o 
   0  -4  11      142.91      135.31      2.52 o 
   1  -4  11       75.07       78.92      3.34 o 
   2  -4  11        0.05        1.11      0.56 o 
   3  -4  11      402.26      385.77      4.73 o 
   5  -4  11        0.02        0.17      0.76 o 
   6  -4  11       17.82       17.50      1.52 o 
   7  -4  11        7.36       10.66      1.60 o 
  -6  -3  11       10.61        7.62      1.05 o 
  -5  -3  11        8.24        9.17      1.03 o 
  -4  -3  11       18.38       19.73      1.31 o 
  -3  -3  11       45.28       49.40      1.62 o 
  -2  -3  11       70.19       66.48      2.11 o 
  -1  -3  11      270.08      277.87      3.84 o 
   0  -3  11       54.72       58.10      1.62 o 
   1  -3  11       98.78       90.13      1.97 o 
   2  -3  11      364.05      357.28      4.32 o 
   3  -3  11       64.90       64.55      1.62 o 
   4  -3  11        2.52        2.11      0.84 o 
   5  -3  11      256.11      236.76      4.87 o 
   6  -3  11        0.10        0.11      0.98 o 
   7  -3  11        9.27        9.07      1.84 o 
  -6  -2  11       20.32       28.13      1.50 o 
  -5  -2  11        1.18        0.45      0.59 o 
  -4  -2  11       16.59       18.64      1.22 o 
  -3  -2  11        0.30        0.59      0.62 o 
  -2  -2  11      140.31      139.44      3.41 o 
  -1  -2  11       80.18       72.92      1.75 o 
   0  -2  11      181.61      174.50      2.74 o 
   1  -2  11      278.71      260.22      3.70 o 
   2  -2  11       46.25       43.91      1.26 o 
   3  -2  11      135.98      134.29      2.28 o 
   4  -2  11       62.98       67.97      1.67 o 
   5  -2  11        9.22        8.12      0.97 o 
   6  -2  11       82.95       76.63      2.28 o 
   7  -2  11       14.16       20.25      1.58 o 
   8  -2  11        3.82        5.04      1.49 o 
  -6  -1  11       17.01       12.74      1.13 o 
  -5  -1  11       28.41       27.69      1.19 o 
  -4  -1  11        0.03        0.31      0.49 o 
  -3  -1  11        6.23        9.67      3.16 o 
  -2  -1  11       24.91       28.18      1.19 o 
  -1  -1  11       24.54       23.26      1.06 o 
   0  -1  11       59.12       58.85      1.51 o 
   1  -1  11        4.75        6.15      0.66 o 
   2  -1  11      746.86      759.30      7.51 o 
   3  -1  11       17.99       10.32      0.80 o 
   4  -1  11      449.69      412.49      4.79 o 
   5  -1  11      131.39      122.61      3.15 o 
   6  -1  11       24.33       24.07      1.46 o 
   7  -1  11        8.63       14.65      1.42 o 
   8  -1  11       63.80       66.72      2.58 o 
  -6   0  11        3.17        3.64      0.80 o 
  -5   0  11        0.66        0.43      0.64 o 
  -4   0  11      120.73      123.62      2.30 o 
  -3   0  11        1.08        1.43      0.48 o 
  -2   0  11       11.36       10.41      0.69 o 
  -1   0  11       17.11       18.62      0.98 o 
   0   0  11      422.00      413.63      4.68 o 
   1   0  11      378.76      354.68      4.18 o 
   2   0  11       81.58       87.85      1.71 o 
   3   0  11       22.72       30.88      1.27 o 
   4   0  11      159.58      181.93      2.72 o 
   5   0  11       20.63       20.47      1.64 o 
   6   0  11        4.75        2.98      0.80 o 
   7   0  11       18.06       39.30      1.83 o 
   8   0  11        5.26        4.31      1.68 o 
   9   0  11      117.23      111.82      3.08 o 
  -6   1  11       16.55       17.82      1.29 o 
  -5   1  11       93.58       93.17      2.14 o 
  -4   1  11        0.04       -0.49      0.49 o 
  -3   1  11      764.35      749.26      6.73 o 
  -2   1  11        2.45        2.99      0.54 o 
  -1   1  11       66.34       65.88      1.24 o 
   0   1  11      188.77      171.49      2.50 o 
   1   1  11       77.93       87.10      1.44 o 
   2   1  11      440.80      448.98      4.28 o 
   3   1  11      233.98      218.81      2.96 o 
   4   1  11        6.68        4.12      0.60 o 
   5   1  11      287.34      287.02      4.45 o 
   6   1  11        3.57        2.88      0.94 o 
   7   1  11       10.58       21.61      1.60 o 
   8   1  11        0.97        1.41      1.41 o 
   9   1  11       15.72       18.24      2.08 o 
  -6   2  11       15.85       16.41      1.60 o 
  -5   2  11       50.88       51.56      1.67 o 
  -4   2  11        1.99        1.45      0.61 o 
  -3   2  11       32.57       33.94      1.22 o 
  -2   2  11      125.33      121.87      1.83 o 
  -1   2  11       44.68       43.28      1.05 o 
   0   2  11      271.31      259.80      2.77 o 
   1   2  11      898.39      819.26      6.93 o 
   2   2  11      357.72      323.11      3.30 o 
   3   2  11      730.17      737.32      7.30 o 
   4   2  11       28.86       34.06      2.52 o 
   5   2  11        0.90        0.88      0.59 o 
   6   2  11      258.86      251.04      4.21 o 
   7   2  11       16.74       26.80      1.60 o 
   8   2  11       38.55       41.26      2.01 o 
   9   2  11       71.91       74.43      2.59 o 
  -6   3  11       69.89       70.39      2.92 o 
  -5   3  11       83.42       79.70      2.04 o 
  -4   3  11      103.68      105.11      2.18 o 
  -3   3  11      199.50      197.95      2.87 o 
  -2   3  11       29.11       26.48      0.91 o 
  -1   3  11      273.11      260.16      2.86 o 
   0   3  11       28.06       25.77      1.32 o 
   1   3  11       46.73       47.50      1.04 o 
   2   3  11      615.59      643.96      6.46 o 
   3   3  11      107.33      103.19      1.86 o 
   4   3  11       16.73       17.12      1.14 o 
   5   3  11      148.45      159.05      3.06 o 
   6   3  11        0.18       -0.88      0.91 o 
   7   3  11       12.76       21.01      1.57 o 
   8   3  11       16.27       19.93      1.68 o 
   9   3  11        2.10        3.00      1.04 o 
  -6   4  11        1.44        2.79      0.80 o 
  -5   4  11       60.55       58.61      1.79 o 
  -4   4  11       10.07        9.12      0.91 o 
  -3   4  11        1.26        0.78      0.49 o 
  -2   4  11       94.02       87.63      1.66 o 
  -1   4  11        3.98        4.37      0.70 o 
   0   4  11      183.60      176.84      2.55 o 
   1   4  11      461.08      423.94      4.08 o 
   2   4  11      454.09      424.59      4.09 o 
   3   4  11      277.19      279.84      3.47 o 
   4   4  11      132.42      130.51      2.70 o 
   5   4  11       41.10       42.19      1.65 o 
   6   4  11       20.47       18.24      1.41 o 
   7   4  11       10.00        7.13      1.51 o 
   8   4  11        0.08        0.28      1.22 o 
   9   4  11        2.35        2.11      1.00 o 
  -5   5  11       20.46       19.81      1.31 o 
  -4   5  11       23.61       22.55      1.28 o 
  -3   5  11       55.80       59.37      1.56 o 
  -2   5  11      154.89      143.31      2.55 o 
  -1   5  11      143.25      136.59      2.71 o 
   0   5  11       66.17       72.90      1.36 o 
   1   5  11        4.83        1.98      0.41 o 
   2   5  11      285.98      256.87      2.88 o 
   3   5  11        1.06        0.23      0.44 o 
   4   5  11       50.54       51.12      1.72 o 
   5   5  11       98.86      106.51      2.50 o 
   6   5  11        4.99        5.03      0.87 o 
   7   5  11       81.73       85.90      2.49 o 
   8   5  11       18.79       18.28      1.68 o 
   9   5  11        2.36        1.69      0.98 o 
  -5   6  11        1.90       -0.01      0.74 o 
  -4   6  11       33.20       31.74      1.39 o 
  -3   6  11        3.95        3.60      0.68 o 
  -2   6  11       66.56       64.87      1.57 o 
  -1   6  11       44.75       47.41      1.65 o 
   0   6  11       21.11       19.83      1.00 o 
   1   6  11       12.04       13.21      0.76 o 
   2   6  11        0.01        0.00      0.41 o 
   3   6  11      111.96      109.15      2.01 o 
   4   6  11      203.32      207.61      2.97 o 
   5   6  11       10.41       14.35      1.39 o 
   6   6  11       24.04       27.58      1.59 o 
   7   6  11       65.68       80.59      3.10 o 
   8   6  11       40.93       41.15      2.53 o 
   9   6  11        2.14        0.91      1.41 o 
  -4   7  11        0.04        0.38      0.68 o 
  -3   7  11        0.31        0.12      0.52 o 
  -2   7  11       25.70       27.27      1.16 o 
  -1   7  11      350.32      364.28      5.40 o 
   0   7  11      425.85      410.83      5.39 o 
   1   7  11       75.70       72.44      1.89 o 
   2   7  11       97.77       94.91      1.84 o 
   3   7  11        6.11        4.35      0.74 o 
   4   7  11       99.40       95.90      2.32 o 
   5   7  11       85.98       95.43      2.39 o 
   6   7  11        7.48        8.85      1.42 o 
   7   7  11       12.50       11.84      1.67 o 
   8   7  11       23.19       32.48      2.40 o 
  -3   8  11       25.06       22.44      1.40 o 
  -2   8  11       24.04       22.62      1.30 o 
  -1   8  11       50.45       56.53      2.45 o 
   0   8  11      381.91      403.72      5.50 o 
   1   8  11      226.50      216.64      3.61 o 
   2   8  11       23.41       22.11      1.32 o 
   3   8  11      126.26      118.55      2.57 o 
   4   8  11       77.80       78.51      2.23 o 
   5   8  11       38.73       42.28      2.51 o 
   6   8  11       37.18       46.23      1.91 o 
   7   8  11       21.32       20.07      2.02 o 
   8   8  11        7.44        7.87      1.55 o 
  -2   9  11       66.36       62.93      2.49 o 
  -1   9  11      179.33      176.66      3.16 o 
   0   9  11       66.79       70.96      2.15 o 
   1   9  11        2.42        2.81      0.81 o 
   2   9  11       51.30       50.97      2.24 o 
   3   9  11       18.25       23.33      1.79 o 
   4   9  11      118.50      123.79      2.80 o 
   5   9  11       81.12       91.30      3.72 o 
   6   9  11        9.53       10.09      1.21 o 
   7   9  11        0.08        0.13      0.86 o 
  -1  10  11       32.02       32.29      1.55 o 
   0  10  11       93.29      100.76      2.05 o 
   1  10  11       47.79       45.47      3.25 o 
   2  10  11        3.75        2.11      0.99 o 
   3  10  11       17.50       19.02      1.75 o 
   4  10  11      103.65      108.34      2.13 o 
   5  10  11       28.34       30.23      1.76 o 
   6  10  11       75.88       71.67      4.39 o 
   2  11  11       67.74       72.07      2.00 o 
   3  11  11       13.12        8.96      1.23 o 
   0  -7  12       10.77       10.62      2.11 o 
   1  -7  12       16.19       14.13      1.73 o 
  -3  -6  12       20.26       16.67      2.05 o 
  -2  -6  12        0.55        1.93      1.12 o 
  -1  -6  12      115.82      114.04      3.77 o 
   0  -6  12       49.96       55.48      3.16 o 
   1  -6  12        4.61        4.66      1.22 o 
   2  -6  12       29.56       34.22      4.74 o 
   3  -6  12        0.46        4.91      1.18 o 
   4  -6  12       35.30       33.70      1.98 o 
  -4  -5  12       25.97       23.13      2.17 o 
  -3  -5  12        5.94        4.97      1.30 o 
  -2  -5  12       78.38       96.99      2.39 o 
  -1  -5  12       10.61        7.57      0.90 o 
   0  -5  12       43.23       39.63      1.62 o 
   1  -5  12      106.63      100.65      2.73 o 
   2  -5  12       28.47       30.55      1.72 o 
   3  -5  12       19.71       18.92      1.55 o 
   4  -5  12        8.53        6.90      0.90 o 
   5  -5  12        0.54       -0.59      0.63 o 
  -5  -4  12        2.41        0.32      0.90 o 
  -4  -4  12        0.10        0.51      0.74 o 
  -3  -4  12       67.52       60.63      1.95 o 
  -2  -4  12        8.46        7.06      0.97 o 
  -1  -4  12      105.73      101.55      2.33 o 
   0  -4  12      103.57       98.66      2.26 o 
   1  -4  12       26.10       25.16      1.55 o 
   2  -4  12       11.18       10.94      1.46 o 
   3  -4  12        8.16        9.95      0.89 o 
   4  -4  12       57.39       54.30      1.72 o 
   5  -4  12       25.33       24.87      1.41 o 
   6  -4  12       59.30       63.50      2.30 o 
  -5  -3  12       63.60       68.51      2.16 o 
  -4  -3  12       90.14       99.11      2.43 o 
  -3  -3  12        0.85        0.23      0.64 o 
  -1  -3  12      102.91       99.30      2.23 o 
   0  -3  12       62.23       58.39      2.59 o 
   1  -3  12      258.70      264.10      3.75 o 
   2  -3  12       21.65       18.19      1.35 o 
   3  -3  12       30.17       32.12      1.36 o 
   4  -3  12        0.18       -0.32      0.57 o 
   5  -3  12        0.50        0.38      0.92 o 
   6  -3  12       35.92       33.42      2.49 o 
   7  -3  12      107.83      105.92      5.36 o 
  -5  -2  12        7.36        9.79      1.04 o 
  -4  -2  12       32.82       31.65      1.53 o 
  -3  -2  12      330.40      326.96      4.49 o 
  -2  -2  12        9.36       12.20      1.27 o 
  -1  -2  12       95.45       90.57      2.21 o 
   0  -2  12      265.34      256.35      4.03 o 
   1  -2  12       18.16       19.67      1.37 o 
   2  -2  12       30.89       29.20      1.69 o 
   3  -2  12       74.95       81.48      1.82 o 
   4  -2  12       35.23       30.24      1.26 o 
   5  -2  12       19.30       18.66      1.91 o 
   6  -2  12        1.23       16.19      1.90 o 
   7  -2  12        6.16        4.24      1.12 o 
  -6  -1  12       30.72       27.76      2.07 o 
  -5  -1  12       18.92       21.32      1.70 o 
  -4  -1  12      134.70      137.58      2.74 o 
  -3  -1  12       18.79       16.44      1.19 o 
  -2  -1  12      398.82      406.67      5.00 o 
  -1  -1  12       72.88       72.77      1.79 o 
   0  -1  12       48.48       47.79      2.26 o 
   1  -1  12      309.91      355.77      4.41 o 
   2  -1  12       28.28       26.33      1.40 o 
   3  -1  12      102.87      104.88      2.03 o 
   4  -1  12        5.25        2.85      0.61 o 
   5  -1  12        0.02        0.75      0.67 o 
   6  -1  12       17.34       35.22      1.84 o 
   7  -1  12      156.28      151.38      4.30 o 
   8  -1  12        0.11       -0.37      0.94 o 
  -6   0  12       28.26       26.16      1.51 o 
  -5   0  12        0.22        0.88      0.71 o 
  -4   0  12       69.94       73.31      1.95 o 
  -3   0  12       16.75       16.85      1.22 o 
  -2   0  12       13.01       11.34      0.92 o 
  -1   0  12      155.66      142.38      2.44 o 
   0   0  12      156.72      157.36      2.53 o 
   1   0  12       30.74       54.74      1.48 o 
   2   0  12      850.90      789.54      7.86 o 
   3   0  12       20.74       21.08      1.03 o 
   4   0  12       38.81       33.86      1.24 o 
   5   0  12        6.22        6.84      0.93 o 
   6   0  12       73.49       82.22      2.37 o 
   7   0  12       86.20       90.87      2.68 o 
   8   0  12      494.85      501.54      7.28 o 
  -6   1  12        0.61        0.45      0.73 o 
  -5   1  12        1.80        1.59      0.69 o 
  -4   1  12      100.11      108.29      2.27 o 
  -3   1  12      211.65      210.91      3.06 o 
  -2   1  12      227.55      217.71      3.18 o 
  -1   1  12      117.91      110.31      2.23 o 
   0   1  12        0.38        0.59      0.46 o 
   1   1  12       98.15      185.53      2.73 o 
   2   1  12        0.50        0.37      0.39 o 
   3   1  12        2.61        6.24      0.67 o 
   4   1  12       51.93       55.87      2.15 o 
   5   1  12        0.17       -0.80      0.80 o 
   6   1  12       92.64       84.84      2.42 o 
   7   1  12      119.52      116.05      2.99 o 
   8   1  12       12.59       12.17      1.65 o 
  -6   2  12       59.36       53.99      1.92 o 
  -5   2  12       35.29       31.67      1.65 o 
  -4   2  12      157.60      144.97      2.65 o 
  -3   2  12      119.72      117.50      2.19 o 
  -2   2  12        3.33        2.79      0.51 o 
  -1   2  12      113.58      116.38      2.08 o 
   0   2  12      336.98      339.93      4.07 o 
   1   2  12      144.45      143.13      2.28 o 
   2   2  12       47.18       48.24      1.57 o 
   3   2  12        0.23       -0.43      0.43 o 
   4   2  12        7.65        7.71      0.87 o 
   5   2  12       37.46       36.94      1.65 o 
   6   2  12        7.82        8.08      1.00 o 
   7   2  12       64.11       66.48      2.84 o 
   8   2  12       50.81       43.79      2.08 o 
   9   2  12       39.42       58.84      2.51 o 
  -5   3  12       33.57       29.21      1.51 o 
  -4   3  12      171.05      169.72      2.88 o 
  -3   3  12       87.84       87.48      1.92 o 
  -2   3  12      146.74      142.20      2.34 o 
  -1   3  12      197.24      198.39      3.17 o 
   0   3  12       47.91       36.53      1.51 o 
   1   3  12      208.47      213.06      3.58 o 
   2   3  12        7.43        3.93      0.60 o 
   3   3  12        3.48        3.43      0.58 o 
   4   3  12      124.27      144.40      2.89 o 
   5   3  12       31.49       32.93      1.84 o 
   6   3  12        2.62        4.03      0.86 o 
   7   3  12      256.27      259.42      4.58 o 
   8   3  12       49.74       49.42      2.25 o 
   9   3  12      127.55      119.26      5.54 o 
  -5   4  12      110.37      108.16      2.43 o 
  -4   4  12       14.68       16.26      2.16 o 
  -3   4  12      191.12      180.04      2.83 o 
  -2   4  12        0.51        0.09      0.49 o 
  -1   4  12      238.03      229.00      2.71 o 
   0   4  12      166.97      162.79      2.52 o 
   1   4  12      157.56      153.32      2.12 o 
   2   4  12       46.91       49.15      1.34 o 
   3   4  12       16.53       19.15      1.24 o 
   4   4  12        0.40       -0.02      1.07 o 
   5   4  12       27.07       26.31      1.65 o 
   6   4  12        8.74        9.37      1.08 o 
   7   4  12        0.06       -0.40      0.84 o 
   8   4  12      198.32      199.08      4.28 o 
   9   4  12       36.19       33.76      2.06 o 
  -5   5  12       33.77       35.29      1.93 o 
  -4   5  12       49.40       48.91      1.51 o 
  -3   5  12       11.58       13.45      0.98 o 
  -2   5  12      168.05      172.90      2.66 o 
  -1   5  12      144.03      139.11      2.50 o 
   0   5  12       89.56       89.33      1.87 o 
   1   5  12      342.77      325.16      3.50 o 
   2   5  12        2.41        4.58      0.63 o 
   3   5  12       38.75       37.30      1.55 o 
   4   5  12        9.33       40.89      2.68 o 
   5   5  12        3.30        2.22      1.26 o 
   6   5  12        7.92        6.05      1.01 o 
   7   5  12       45.37       51.43      3.90 o 
   8   5  12       36.58       39.84      2.06 o 
  -4   6  12       68.17       67.51      1.93 o 
  -3   6  12       61.20       62.43      1.74 o 
  -2   6  12       17.60       20.23      1.05 o 
  -1   6  12      150.77      163.02      3.18 o 
   0   6  12       70.22       71.20      2.01 o 
   1   6  12       43.62       45.22      1.34 o 
   2   6  12      128.74      119.39      1.89 o 
   3   6  12       34.62       34.16      1.23 o 
   4   6  12        1.60        2.91      0.77 o 
   5   6  12       10.32       14.24      1.41 o 
   6   6  12       18.27       18.68      1.51 o 
   7   6  12       13.68       14.91      1.80 o 
   8   6  12       94.95       98.22      3.60 o 
  -4   7  12       44.38       44.43      1.66 o 
  -3   7  12       17.00       17.26      1.29 o 
  -2   7  12       67.77       67.34      2.59 o 
  -1   7  12        0.13       -0.40      0.97 o 
   0   7  12        0.14       -0.51      0.80 o 
   1   7  12      114.89      111.33      2.39 o 
   2   7  12        0.44       -0.26      0.57 o 
   3   7  12        4.42        3.13      0.77 o 
   4   7  12        1.04       16.38      2.06 o 
   5   7  12      162.26      183.92      4.83 o 
   6   7  12        0.90        0.06      1.05 o 
   7   7  12        4.63        6.10      1.35 o 
   8   7  12       13.02       11.38      1.67 o 
  -3   8  12       84.46       88.36      2.38 o 
  -2   8  12      113.17      107.31      2.48 o 
  -1   8  12        3.24        2.67      1.10 o 
   0   8  12       39.62       43.57      2.15 o 
   1   8  12       11.84       10.10      1.41 o 
   2   8  12       85.64       84.18      2.61 o 
   3   8  12       86.74       82.85      2.20 o 
   4   8  12        4.54       21.62      1.49 o 
   5   8  12        6.24        8.67      1.26 o 
   6   8  12        9.83       11.79      1.93 o 
   7   8  12        0.66        4.58      1.30 o 
  -2   9  12       96.52      100.49      2.48 o 
  -1   9  12      298.91      294.52      6.00 o 
   0   9  12        1.92        3.20      1.10 o 
   1   9  12       12.02       13.61      1.48 o 
   2   9  12       19.32       21.46      1.93 o 
   3   9  12        5.41        6.33      1.18 o 
   4   9  12      163.11      191.56      4.00 o 
   5   9  12        4.78        3.94      1.10 o 
   6   9  12        6.90        8.97      1.49 o 
   0  10  12       13.30       11.50      2.28 o 
   1  10  12        0.17        0.16      0.93 o 
   2  10  12       17.58       19.06      1.86 o 
   3  10  12      112.80      122.19      3.60 o 
   4  10  12       27.80       38.11      2.30 o 
   5  10  12       55.92       63.23      2.94 o 
  -1  -6  13       12.64       11.55      2.55 o 
   0  -6  13       28.78       28.51      4.39 o 
   1  -6  13        7.56        5.90      1.37 o 
   2  -6  13       10.06       10.43      2.37 o 
  -3  -5  13       11.88       32.93      2.57 o 
  -2  -5  13      119.09      118.31      6.50 o 
  -1  -5  13        5.22        2.23      1.09 o 
   0  -5  13        0.59        0.00      0.77 o 
   1  -5  13        6.92        4.22      1.01 o 
   2  -5  13       21.22       21.11      1.65 o 
   3  -5  13      120.00      115.45      3.04 o 
   4  -5  13      129.06      132.68      3.31 o 
  -4  -4  13      109.69       99.22      3.66 o 
  -3  -4  13       30.16       31.78      1.66 o 
  -2  -4  13       15.21       13.83      1.20 o 
  -1  -4  13       91.53       90.87      3.22 o 
   0  -4  13       21.11       20.39      1.38 o 
   1  -4  13        2.94        1.85      0.87 o 
   2  -4  13       20.31       33.38      2.24 o 
   3  -4  13       93.36       89.29      2.60 o 
   4  -4  13       41.51       37.78      1.59 o 
   5  -4  13       78.51       83.56      3.20 o 
  -4  -3  13        0.06        0.13      0.72 o 
  -3  -3  13      183.14      190.17      3.42 o 
  -2  -3  13       21.28       21.76      1.39 o 
  -1  -3  13        0.01        0.25      0.65 o 
   1  -3  13        2.01        2.16      0.84 o 
   2  -3  13      138.17      139.22      4.78 o 
   3  -3  13      212.24      210.54      4.02 o 
   4  -3  13        1.19        0.77      0.65 o 
   5  -3  13       26.81       28.10      1.72 o 
   6  -3  13      179.20      177.23      5.88 o 
  -5  -2  13       14.08       12.88      1.27 o 
  -4  -2  13        0.27       -0.50      0.69 o 
  -3  -2  13        1.76        1.60      0.77 o 
  -2  -2  13       28.20       27.64      1.42 o 
  -1  -2  13       98.54       94.24      2.23 o 
   0  -2  13       74.33       72.13      2.26 o 
   1  -2  13       26.72       24.78      1.75 o 
   2  -2  13        7.24        5.49      0.91 o 
   3  -2  13       19.49       18.62      1.45 o 
   4  -2  13       85.35       81.11      1.97 o 
   5  -2  13      177.80      160.48      3.38 o 
   6  -2  13       34.51       32.92      1.83 o 
   7  -2  13      276.21      299.31      5.24 o 
  -5  -1  13      206.38      210.51      6.07 o 
  -4  -1  13       44.62       47.23      1.77 o 
  -3  -1  13       50.70       52.05      1.78 o 
  -2  -1  13       32.59       29.76      1.44 o 
  -1  -1  13       14.93       12.21      1.17 o 
   0  -1  13       86.36      164.82      2.84 o 
   1  -1  13        1.03        0.81      0.57 o 
   2  -1  13      275.78      264.09      4.39 o 
   3  -1  13        1.15        0.80      0.55 o 
   4  -1  13        1.76        1.63      0.67 o 
   5  -1  13      222.54      211.41      3.91 o 
   6  -1  13      181.53      175.45      3.68 o 
   7  -1  13       31.71       33.08      3.08 o 
  -5   0  13       30.99       30.52      1.90 o 
  -4   0  13      338.51      332.06      5.66 o 
  -3   0  13        0.98        1.21      0.65 o 
  -2   0  13       48.06       53.37      2.08 o 
  -1   0  13      127.03      123.11      2.69 o 
   0   0  13        3.27       19.32      1.12 o 
   1   0  13        1.43        2.82      0.68 o 
   2   0  13      197.00      196.60      3.61 o 
   3   0  13      108.54       95.00      2.01 o 
   4   0  13      155.14      144.22      3.00 o 
   5   0  13       85.54       86.30      2.43 o 
   6   0  13       23.27       24.37      2.14 o 
   7   0  13       42.89       41.72      2.03 o 
   8   0  13       15.79       34.25      3.16 o 
  -5   1  13       32.96       34.95      1.98 o 
  -4   1  13      118.08      108.58      2.94 o 
  -3   1  13       66.42       65.42      1.88 o 
  -2   1  13       91.09       90.95      2.13 o 
  -1   1  13        5.56        6.06      0.75 o 
   0   1  13       92.89      142.29      2.46 o 
   1   1  13       63.88       60.10      1.57 o 
   2   1  13       41.22       38.23      1.60 o 
   4   1  13        1.95        2.07      1.17 o 
   5   1  13       63.18       67.68      2.17 o 
   6   1  13      648.84      664.83      8.60 o 
   7   1  13        0.77        0.41      1.02 o 
   8   1  13       12.98       15.27      1.48 o 
  -5   2  13       49.44       51.36      2.72 o 
  -4   2  13      226.99      218.32      3.44 o 
  -3   2  13       16.44       17.10      1.34 o 
  -2   2  13       15.64       15.32      1.08 o 
  -1   2  13       21.10       23.33      1.10 o 
   0   2  13        2.40        8.66      0.77 o 
   1   2  13       21.58       16.06      0.98 o 
   2   2  13        0.90        2.02      0.53 o 
   3   2  13      120.55      113.56      2.16 o 
   4   2  13      174.71      176.59      4.07 o 
   5   2  13       77.35       76.83      2.30 o 
   6   2  13        7.16        8.35      1.11 o 
   7   2  13      575.31      574.76      7.93 o 
   8   2  13      116.98      119.54      3.22 o 
  -5   3  13        0.07        1.02      0.69 o 
  -4   3  13       27.21       25.77      1.52 o 
  -3   3  13      123.45      126.37      2.40 o 
  -2   3  13       75.06       80.10      2.19 o 
  -1   3  13        7.54        8.77      0.78 o 
   0   3  13       59.52       81.86      1.70 o 
   1   3  13       23.87       18.60      1.34 o 
   2   3  13        5.52        7.75      1.29 o 
   3   3  13       91.72      122.59      2.68 o 
   4   3  13       26.83       24.19      1.42 o 
   5   3  13      228.62      232.05      4.11 o 
   6   3  13      206.19      205.45      3.94 o 
   7   3  13        0.75        2.41      0.95 o 
   8   3  13        9.78        8.82      1.25 o 
  -4   4  13       42.86       44.94      2.23 o 
  -3   4  13        9.00       12.72      1.39 o 
  -2   4  13        9.43        9.95      0.86 o 
  -1   4  13        2.40        3.64      0.61 o 
   0   4  13       17.10       20.68      1.38 o 
   1   4  13       17.50       14.70      1.21 o 
   2   4  13        2.77        2.41      0.60 o 
   3   4  13      112.45      110.53      2.55 o 
   4   4  13      111.60      113.70      2.73 o 
   5   4  13       38.57       38.34      1.75 o 
   6   4  13       94.88       95.75      2.70 o 
   7   4  13      255.62      249.54      4.55 o 
   8   4  13       74.03       67.40      2.53 o 
  -4   5  13       31.30       33.44      2.26 o 
  -3   5  13      119.37      120.54      2.35 o 
  -2   5  13       37.80       37.61      1.30 o 
  -1   5  13       66.43       66.22      2.01 o 
   0   5  13       11.54       19.12      2.20 o 
   1   5  13       29.91       26.68      1.41 o 
   2   5  13       73.79       69.72      3.07 o 
   3   5  13        8.71       29.01      2.24 o 
   4   5  13       11.19       14.13      1.22 o 
   5   5  13       99.62      105.40      3.77 o 
   6   5  13      227.18      234.24      4.29 o 
   7   5  13        7.90        8.91      1.48 o 
   8   5  13      110.32      108.22      3.89 o 
  -4   6  13       61.33       64.89      2.23 o 
  -3   6  13       30.15       31.84      1.27 o 
  -2   6  13       90.62       95.90      1.85 o 
  -1   6  13        1.64        0.72      0.86 o 
   0   6  13       42.76       43.28      3.33 o 
   1   6  13       14.76       11.93      0.93 o 
   2   6  13        5.69        5.68      0.87 o 
   3   6  13       13.33       16.65      1.69 o 
   4   6  13      135.00      129.77      2.91 o 
   5   6  13        0.09        0.42      0.77 o 
   6   6  13        0.08       -0.31      0.84 o 
   7   6  13      204.20      194.78      4.90 o 
   8   6  13        0.57        2.70      1.30 o 
  -3   7  13       16.53       17.90      1.82 o 
  -2   7  13      160.51      156.12      7.90 o 
  -1   7  13      137.40      139.94      3.75 o 
   0   7  13       31.62       31.29      1.90 o 
   1   7  13        9.19        9.94      1.18 o 
   2   7  13        2.45        1.29      0.67 o 
   3   7  13       37.35       49.12      3.07 o 
   4   7  13        1.51        1.87      1.93 o 
   5   7  13      232.53      241.30      5.21 o 
   6   7  13       40.78       42.75      3.95 o 
   7   7  13        0.14        1.99      1.30 o 
  -2   8  13       15.72       22.04      1.33 o 
  -1   8  13        3.69        3.97      1.18 o 
   0   8  13        0.84        0.46      0.93 o 
   1   8  13        2.18        1.30      0.93 o 
   2   8  13        4.46        3.25      0.99 o 
   3   8  13       37.42       43.73      1.86 o 
   4   8  13       10.05        9.66      1.49 o 
   5   8  13        4.95        4.69      1.30 o 
   6   8  13        7.79        9.19      1.48 o 
   0   9  13        5.08        2.48      1.10 o 
   1   9  13       15.81       19.67      2.46 o 
   2   9  13        5.65        3.73      1.14 o 
   3   9  13       20.79       25.47      2.55 o 
   4   9  13        0.16       -0.04      0.92 o 
   5   9  13        6.74        6.56      1.37 o 
   0  -5  14        1.18        0.69      1.20 o 
   1  -5  14       10.80       13.37      2.74 o 
   2  -5  14      120.85      123.20      3.28 o 
  -2  -4  14        7.22        5.29      0.94 o 
  -1  -4  14       14.18       11.01      1.10 o 
   0  -4  14       42.54       42.67      1.80 o 
   1  -4  14       93.19       90.49      2.77 o 
   2  -4  14       50.81       53.69      3.26 o 
   3  -4  14        1.02        1.00      0.87 o 
   4  -4  14       46.62       39.23      2.01 o 
  -3  -3  14        4.14        4.19      0.94 o 
  -2  -3  14       68.67       66.24      2.13 o 
  -1  -3  14        0.15        0.35      1.41 o 
   0  -3  14       45.42       44.52      1.95 o 
   1  -3  14      256.72      251.13      4.56 o 
   2  -3  14       57.71       58.08      2.26 o 
   3  -3  14       51.39       55.88      2.23 o 
   4  -3  14       24.53       20.40      1.65 o 
   5  -3  14      115.92      118.82      3.07 o 
  -4  -2  14        1.41        1.12      0.80 o 
  -3  -2  14        1.88        1.91      0.81 o 
  -2  -2  14        1.79        1.05      1.01 o 
  -1  -2  14       37.72       60.83      1.95 o 
   0  -2  14       36.11       33.30      1.65 o 
   1  -2  14      565.84      562.94      6.58 o 
   2  -2  14       48.93       37.46      2.62 o 
   3  -2  14      148.02      146.12      3.31 o 
   4  -2  14       64.77       61.73      2.36 o 
   5  -2  14        1.04        0.70      0.87 o 
   6  -2  14      114.50      121.71      3.35 o 
  -4  -1  14        1.40        0.90      0.71 o 
  -3  -1  14       59.64       57.29      1.92 o 
  -2  -1  14       10.11        7.99      0.96 o 
  -1  -1  14       57.44       72.50      2.00 o 
   0  -1  14       32.21       30.17      2.16 o 
   1  -1  14       53.39       54.37      1.74 o 
   2  -1  14      164.48      166.78      3.48 o 
   3  -1  14      104.90      105.70      2.76 o 
   4  -1  14       46.70       49.98      2.03 o 
   5  -1  14      287.10      300.87      5.00 o 
   6  -1  14        0.19        0.78      0.84 o 
   7  -1  14       60.19       72.95      2.60 o 
  -4   0  14       43.69       41.75      2.06 o 
  -3   0  14       17.33       18.48      1.33 o 
  -2   0  14       27.95       25.38      1.42 o 
  -1   0  14       15.43       19.44      1.25 o 
   0   0  14      111.46      113.55      2.36 o 
   1   0  14      128.25      124.26      2.46 o 
   2   0  14      214.83      201.10      3.80 o 
   3   0  14      135.29      135.50      3.09 o 
   4   0  14      222.89      206.62      3.84 o 
   5   0  14        5.73        5.66      1.83 o 
   6   0  14      210.27      222.26      4.30 o 
   7   0  14        7.80        8.98      1.37 o 
  -4   1  14       42.67       42.13      2.16 o 
  -3   1  14       19.08       16.81      1.49 o 
  -2   1  14       38.84       38.82      1.53 o 
  -1   1  14        1.35       27.90      1.30 o 
   0   1  14       45.96       45.81      1.55 o 
   1   1  14       69.80       65.87      1.77 o 
   2   1  14      405.81      377.53      5.63 o 
   3   1  14       13.92       11.85      1.16 o 
   4   1  14      176.08      176.89      3.46 o 
   5   1  14      169.60      162.07      3.45 o 
   6   1  14        1.68        2.61      1.37 o 
   7   1  14        2.72        3.55      1.03 o 
  -4   2  14        3.32        5.15      1.00 o 
  -3   2  14        1.00        0.75      0.77 o 
  -2   2  14        0.57        0.67      0.70 o 
  -1   2  14       51.09       49.26      1.54 o 
   0   2  14       51.44       52.78      1.75 o 
   1   2  14       70.08       71.74      1.75 o 
   2   2  14       70.14       65.13      2.12 o 
   3   2  14      122.83      118.71      3.66 o 
   4   2  14      212.25      211.25      3.87 o 
   5   2  14        0.16       -0.43      0.77 o 
   6   2  14       34.66       35.69      1.91 o 
   7   2  14        3.03        4.68      1.04 o 
   8   2  14       48.31       41.46      4.04 o 
  -4   3  14       30.00       31.56      1.83 o 
  -3   3  14        3.49        2.03      0.80 o 
  -2   3  14        2.15        1.76      0.72 o 
   0   3  14        1.80        1.57      0.58 o 
   1   3  14      303.02      287.00      3.75 o 
   2   3  14      125.06      133.64      5.23 o 
   3   3  14       23.60       23.56      1.49 o 
   4   3  14      163.21      161.03      3.35 o 
   5   3  14      455.99      459.78      6.57 o 
   6   3  14      115.02      115.82      3.02 o 
   7   3  14        1.44        1.00      0.91 o 
   8   3  14        2.22        3.27      1.18 o 
  -4   4  14        2.03        1.75      0.69 o 
  -3   4  14        0.57        0.34      0.69 o 
  -2   4  14        2.63        2.92      0.78 o 
  -1   4  14        9.28        9.81      1.36 o 
   0   4  14        0.36        0.46      0.74 o 
   1   4  14       50.65       46.55      2.07 o 
   2   4  14        2.27        3.64      0.83 o 
   3   4  14      412.89      408.99      5.79 o 
   4   4  14       59.06       62.08      2.14 o 
   5   4  14       16.71       22.07      1.60 o 
   6   4  14      208.15      199.67      4.04 o 
   7   4  14        0.92        3.65      1.09 o 
  -3   5  14       22.72       27.06      2.18 o 
  -2   5  14       65.78       65.24      1.78 o 
  -1   5  14        1.13        1.58      1.05 o 
   0   5  14        0.02        0.32      0.93 o 
   1   5  14      120.64      119.32      2.83 o 
   2   5  14      110.96      118.37      3.54 o 
   3   5  14       35.86       34.55      1.70 o 
   4   5  14      469.04      491.36      6.78 o 
   5   5  14      104.94      104.98      2.88 o 
   6   5  14       15.44       16.20      2.64 o 
   7   5  14       13.43       18.45      2.69 o 
  -3   6  14        7.08        5.59      0.82 o 
  -2   6  14       33.80       33.77      1.36 o 
  -1   6  14        0.11       -0.47      0.70 o 
   0   6  14        1.23        0.62      0.93 o 
   1   6  14       73.21       67.35      4.48 o 
   2   6  14       66.12       62.14      5.97 o 
   3   6  14      119.80      121.29      2.83 o 
   4   6  14      145.20      152.74      3.24 o 
   5   6  14        8.54        7.59      1.11 o 
   6   6  14      183.32      180.32      6.06 o 
   7   6  14       42.88       49.30      2.72 o 
  -2   7  14        0.60        0.53      0.90 o 
  -1   7  14       64.57       72.68      2.70 o 
   0   7  14       14.19       16.23      1.60 o 
   1   7  14        5.06        4.92      1.58 o 
   3   7  14        4.17        4.82      1.18 o 
   4   7  14       19.42       18.10      2.20 o 
   5   7  14       72.94       70.44      2.85 o 
   6   7  14       10.21        9.75      1.61 o 
  -1   8  14        0.46        1.41      1.10 o 
   0   8  14       21.28       26.73      1.94 o 
   1   8  14        0.03        0.35      1.05 o 
   3   8  14      421.85      447.61     18.27 o 
   4   8  14        5.59        3.31      1.18 o 
   5   8  14       35.10       36.91      3.25 o 
   1   9  14       24.00       26.17      2.63 o 
   2   9  14        0.61       11.24      1.93 o 
   3   9  14       23.61       29.86      2.81 o 
   4   9  14       95.06       99.86      3.45 o 
   1  -4  15       35.46       34.36      2.55 o 
   2  -4  15      105.32      104.00      3.08 o 
  -1  -3  15        2.34        1.49      0.80 o 
   0  -3  15        2.12        0.53      0.78 o 
   1  -3  15        5.58        3.59      1.14 o 
   2  -3  15       13.28       11.56      2.77 o 
   3  -3  15       64.43       75.31      2.59 o 
   4  -3  15       66.28       71.73      3.29 o 
  -2  -2  15        0.55        0.16      0.74 o 
  -1  -2  15       95.48      101.29      2.52 o 
   0  -2  15      253.92      246.89      3.97 o 
   1  -2  15       42.91       39.68      2.06 o 
   2  -2  15       18.14       20.92      1.72 o 
   3  -2  15      101.40      101.31      2.89 o 
   4  -2  15        1.94        0.61      1.10 o 
   5  -2  15        1.22        1.41      1.30 o 
  -3  -1  15       65.05       63.81      3.90 o 
  -2  -1  15       43.35       50.35      1.88 o 
  -1  -1  15      128.41      135.97      2.84 o 
   0  -1  15        0.22        0.86      0.75 o 
   1  -1  15      407.93      388.77      5.13 o 
   2  -1  15        0.16        0.23      0.81 o 
   3  -1  15       17.30       23.06      1.63 o 
   4  -1  15      134.08      147.22      5.18 o 
   5  -1  15       21.42       26.42      2.42 o 
   6  -1  15      172.34      186.27      4.07 o 
  -3   0  15       29.76       31.49      1.65 o 
  -2   0  15       26.10       35.57      1.65 o 
  -1   0  15      147.88      149.98      2.92 o 
   0   0  15      197.57      205.47      3.38 o 
   1   0  15        4.11        6.22      0.80 o 
   2   0  15       22.91       25.76      1.64 o 
   3   0  15      132.45      130.43      3.13 o 
   4   0  15        5.63        8.64      1.48 o 
   5   0  15       21.61       23.39      1.73 o 
   6   0  15        2.01        2.44      1.00 o 
  -3   1  15       43.11       41.00      2.04 o 
  -2   1  15       90.24      106.04      2.47 o 
  -1   1  15       60.90       68.06      1.94 o 
   0   1  15      264.06      264.16      3.88 o 
   1   1  15      137.62      132.27      2.58 o 
   2   1  15       73.89       67.69      2.32 o 
   3   1  15       50.97       61.06      2.92 o 
   4   1  15      138.75      148.67      4.34 o 
   5   1  15       31.26       35.36      2.55 o 
   6   1  15        4.19        4.14      1.06 o 
  -3   2  15        1.83        1.70      1.55 o 
  -2   2  15       16.20       16.43      1.34 o 
  -1   2  15       47.61       47.79      1.93 o 
   0   2  15      287.24      273.95      3.94 o 
   1   2  15        3.09        2.90      0.71 o 
   2   2  15      244.91      253.66      4.47 o 
   3   2  15      112.06      113.59      3.73 o 
   4   2  15        8.71        9.35      1.67 o 
   5   2  15       58.10       57.15      2.22 o 
   6   2  15       25.30       24.67      2.71 o 
   7   2  15        9.15        8.01      1.27 o 
  -3   3  15        7.09        6.28      1.04 o 
  -2   3  15      104.69      109.44      2.81 o 
  -1   3  15        6.88        8.57      1.73 o 
   0   3  15       72.12       70.73      2.97 o 
   1   3  15      171.26      168.97      2.81 o 
   2   3  15       56.37       55.32      2.11 o 
   3   3  15      104.18      111.17      5.71 o 
   4   3  15        0.04        0.12      0.80 o 
   5   3  15        8.02        9.54      1.21 o 
   6   3  15        8.43       10.47      1.31 o 
   7   3  15       21.28       16.91      1.58 o 
  -3   4  15       11.33       13.47      1.32 o 
  -2   4  15       31.26       28.29      1.58 o 
  -1   4  15      102.04       99.55      2.49 o 
   0   4  15      200.89      195.85      5.75 o 
   1   4  15       61.34       59.43      2.15 o 
   2   4  15      102.28       99.75      3.47 o 
   3   4  15      248.41      269.01      5.90 o 
   4   4  15       46.16       50.11      2.07 o 
   5   4  15        2.40        0.39      0.87 o 
   6   4  15       29.54       26.81      1.86 o 
   7   4  15        2.40        0.97      0.98 o 
  -2   5  15       77.65       82.94      2.66 o 
  -1   5  15        5.06        2.90      1.24 o 
   0   5  15       26.73       24.87      2.46 o 
   1   5  15      203.05      204.70      3.94 o 
   2   5  15       27.12       25.10      2.11 o 
   3   5  15       12.22        8.37      1.42 o 
   4   5  15       24.12       24.04      1.70 o 
   5   5  15      102.42      105.08      5.38 o 
   6   5  15       10.74        9.95      1.24 o 
  -2   6  15        0.34        0.04      0.67 o 
  -1   6  15       64.14       72.84      4.57 o 
   0   6  15       41.95       42.96      2.54 o 
   1   6  15        8.67       10.07      2.72 o 
   2   6  15      379.60      401.01     12.30 o 
   3   6  15       96.52       93.25      3.47 o 
   4   6  15        9.31       10.39      1.18 o 
   5   6  15        3.07        1.46      0.94 o 
   6   6  15       11.89       17.71      2.55 o 
  -1   7  15        4.50        0.88      1.76 o 
   0   7  15      105.57      109.79      5.09 o 
   3   7  15       75.84       70.62      4.04 o 
   4   7  15      122.75      122.81      3.65 o 
   5   7  15       20.29       19.79      2.20 o 
   4   8  15       60.35       55.65      2.67 o 
   0  -2  16        4.95        4.23      0.89 o 
   1  -2  16       11.23       12.91      1.42 o 
   2  -2  16       88.34       87.01      2.87 o 
   3  -2  16       21.39       24.55      1.85 o 
  -1  -1  16       21.05       19.13      1.46 o 
   0  -1  16        0.12       -0.52      0.67 o 
   1  -1  16        0.94        0.90      0.75 o 
   2  -1  16        2.00       23.86      1.85 o 
   3  -1  16        0.04        0.19      1.11 o 
   4  -1  16        9.30        7.28      1.55 o 
  -2   0  16        1.34        0.49      0.78 o 
  -1   0  16      176.53      171.84      3.25 o 
   0   0  16        0.42        0.13      0.68 o 
   1   0  16       18.44       17.22      1.80 o 
   2   0  16       66.25       70.10      2.49 o 
   3   0  16       50.59       52.35      2.92 o 
   4   0  16       61.76       63.81      3.22 o 
   5   0  16      328.79      342.42      7.33 o 
  -2   1  16       53.54       53.81      2.24 o 
  -1   1  16       10.23       13.56      1.39 o 
   0   1  16       54.34       53.61      2.70 o 
   1   1  16        6.09        5.20      1.04 o 
   2   1  16        0.70        6.79      1.42 o 
   3   1  16        4.35        3.09      2.46 o 
   4   1  16       19.53       16.45      1.85 o 
   5   1  16       63.01       65.87      3.69 o 
  -2   2  16      100.03      105.60      2.88 o 
  -1   2  16      162.50      169.96      3.10 o 
   0   2  16        0.30        0.00      0.66 o 
   1   2  16        7.87        8.20      0.90 o 
   2   2  16       92.65      104.86      2.88 o 
   3   2  16       35.87       38.50      2.72 o 
   4   2  16        9.28        8.56      1.49 o 
   5   2  16        5.12       12.57      1.74 o 
   6   2  16       66.40       64.34      2.56 o 
  -2   3  16       35.16       35.56      1.93 o 
  -1   3  16       13.55       11.56      1.29 o 
   0   3  16      103.46      100.92      2.27 o 
   1   3  16       73.29       75.19      1.97 o 
   2   3  16        0.22       -1.23      1.49 o 
   3   3  16        0.24       -1.05      1.05 o 
   4   3  16       51.47       57.78      2.97 o 
   5   3  16        0.23        0.03      1.18 o 
   6   3  16       68.46       62.05      2.49 o 
  -1   4  16      132.90      132.78      3.44 o 
   0   4  16        0.24       -0.85      1.05 o 
   1   4  16       56.18       64.23      2.39 o 
   2   4  16       25.09       25.23      2.30 o 
   3   4  16       39.13       44.34      3.51 o 
   4   4  16       15.01       13.73      1.80 o 
   5   4  16        2.49       10.57      1.25 o 
   6   4  16        5.07        5.08      1.15 o 
  -1   5  16       19.89       17.39      3.43 o 
   0   5  16       84.14       87.27      3.40 o 
   1   5  16       63.35       62.66      4.22 o 
   2   5  16        0.79        0.90      1.18 o 
   3   5  16        8.50        8.07      1.55 o 
   4   5  16       12.71       12.85      1.74 o 
   5   5  16        1.17       11.01      1.32 o 
   0   6  16        1.52       -0.72      1.76 o 
   1   6  16       56.79       65.52      4.39 o 
   2   6  16       10.65       16.08      2.11 o 
   3   6  16      161.59      161.41      5.01 o 
   4   6  16        3.92        3.50      1.30 o 
   5   6  16       24.86       22.30      1.81 o 
   3   7  16       41.88       40.05      3.51 o 
   1   0  17        7.05        7.71      1.29 o 
   2   0  17        0.70        0.18      1.01 o 
   3   0  17       26.01       24.24      2.57 o 
   0   1  17       14.90       15.15      1.89 o 
   1   1  17       35.75       46.23      1.81 o 
   2   1  17       72.66       77.68      2.70 o 
   3   1  17       68.11       73.90      3.41 o 
   4   1  17        8.06       23.87      6.24 o 
   0   2  17        4.25        3.18      1.27 o 
   1   2  17        0.59       -0.49      0.67 o 
   2   2  17        6.17        5.61      1.49 o 
   3   2  17      201.17      203.90      5.46 o 
   4   2  17      141.88      152.00      7.29 o 
   0   3  17       16.69       18.25      1.34 o 
   1   3  17       24.19       36.45      3.78 o 
   2   3  17      115.65      128.54     15.28 o 
   3   3  17        5.34        4.78      1.42 o 
   4   3  17       15.55       29.55      5.62 o 
   1   4  17        0.00        0.31      0.90 o 
   2   4  17       80.49       79.36      4.92 o 
   3   4  17      100.51      114.38      4.04 o 
   4   4  17        6.59        6.23      1.55 o 
   2   5  17       21.20       18.98      2.05 o 
   3   5  17        0.45       -0.57      1.18 o 
                                                 
